# Supplementary material for: 10-[(4-Nitro­phen­yl)ethyn­yl]-10H-pheno­thia­zine
Source: IUCrdata. 2022 Oct 27;7(Pt 9):x220942. doi: 10.1107/S2414314622009427 (PMC9635434; doi:10.1107/S2414314622009427)
Supplement: Supplementary file 1 [file x-07-x220942-sup1.cif]

##############################################################################
#                                                                            #
# This CIF contains the data for a data article accepted for                 #
# publication in IUCrData. It conforms to the requirements of                #
# Notes for Authors for IUCrData, and has been                               #
# peer reviewed under the auspices of IUCrData.                              #
#                                                                            #
# Full details of the Crystallographic Information File format               #
# are given in the paper "The Crystallographic Information File (CIF):       #
# a New Standard Archive File for Crystallography" by S. R. Hall, F. H.      #
# Allen and I. D. Brown [Acta Cryst. (1991), A47, 655-685].                  #
#                                                                            #
# The current version of the core CIF dictionary is obtainable from          #
# ftp://ftp.iucr.org/pub/cif_core.dic.                                       #
#                                                                            #
# Software is freely available for graphical display of the structure(s)     #
# in this CIF. For information consult the CIF software page                 #
# http://www.iucr.org/resources/cif/software.                                #
#                                                                            #
# This file may be used for bona fide research purposes within the           #
# scientific community so long as proper attribution is given to the data    # 
# article from which it was obtained.                                        #
#                                                                            #
##############################################################################
data_I
_audit_creation_method     'by CrystalStructure 4.3'
_journal_date_recd_electronic     2022-09-13
_journal_date_accepted     2022-09-26
_journal_name_full     'IUCrData'
_journal_year     2022
_journal_volume     7
_journal_issue      1
_journal_page_first     0
_journal_page_last     0
_journal_paper_category     HO
_journal_paper_doi     10.1107/S2414314622009427
_journal_coeditor_code     BH4070
_publ_contact_author_name     'Tsunehisa Okuno'
_publ_contact_author_address
;
Department of Material Science and Chemistry
Wakayama University
Sakaedani
Wakayama
640-8510
Japan
;
_publ_contact_author_email     okuno@wakayama-u.ac.jp
_publ_contact_author_fax     +81-73-457-8272
_publ_contact_author_phone     +81-73-457-8264
_publ_section_title
;
10-[(4-Nitrophenyl)ethynyl]-10<i>H</i>-phenothiazine
;
loop_
    _publ_author_name
    _publ_author_footnote
    _publ_author_address
    "Okuno, Tsunehisa" .
;
Department of Systems Engineering
Wakayama University
Sakaedani
Wakayama
640-8510
Japan
;
    "Doi, Ikue" .
;
Department of Systems Engineering
Wakayama University
Sakaedani
Wakayama
640-8510
Japan
;
_publ_section_synopsis
;
In the title phenothiazine derivative, the heterocycle displays a butterfly
conformation.
;
_chemical_name_systematic
;
10-[(4-Nitrophenyl)ethynyl]-10<i>H</i>-phenothiazine
;
_chemical_name_common     ?
_chemical_formula_moiety     'C20 H12 N2 O2 S'
_chemical_formula_sum     'C20 H12 N2 O2 S'
_chemical_formula_iupac     'C20 H12 N2 O2 S'
_chemical_formula_weight     344.39
_chemical_melting_point     ?
_space_group_crystal_system     triclinic
_space_group_name_H-M_alt     'P -1'
_space_group_name_Hall     '-P 1'
loop_
    _space_group_symop_id
    _space_group_symop_operation_xyz
    1 '+x, +y, +z'
    2 '-x, -y, -z'
_cell_length_a     8.1891(15)
_cell_length_b     8.2417(15)
_cell_length_c     12.813(3)
_cell_angle_alpha     81.632(9)
_cell_angle_beta     81.394(10)
_cell_angle_gamma     66.649(8)
_cell_volume     781.4(3)
_cell_formula_units_Z     2
_cell_measurement_reflns_used     2498
_cell_measurement_theta_min     1.62
_cell_measurement_theta_max     31.30
_cell_measurement_temperature     93
_exptl_crystal_description     block
_exptl_crystal_colour     red
_exptl_crystal_size_max     0.147
_exptl_crystal_size_mid     0.121
_exptl_crystal_size_min     0.052
_exptl_crystal_density_diffrn     1.464
_exptl_crystal_density_meas     ?
_exptl_crystal_density_method     'not measured'
_exptl_crystal_F_000     356.00
_exptl_absorpt_coefficient_mu     0.223
_exptl_absorpt_correction_type     numerical
_exptl_absorpt_process_details
;
(NUMABS; Rigaku, 1999)
;
_exptl_absorpt_correction_T_min     0.977
_exptl_absorpt_correction_T_max     0.988
_diffrn_ambient_temperature     93
_diffrn_radiation_type     'Mo K\a'
_diffrn_radiation_wavelength     0.71075
_diffrn_measurement_device_type     'Rigaku Saturn724+'
_diffrn_measurement_method     \w
_diffrn_detector_area_resol_mean     7.111
_diffrn_reflns_number     5406
_diffrn_reflns_av_R_equivalents     0.0205
_diffrn_reflns_av_unetI/netI     0.0285
_diffrn_reflns_theta_min     1.615
_diffrn_reflns_theta_max     24.998
_diffrn_reflns_theta_full     24.998
_diffrn_measured_fraction_theta_max     0.981
_diffrn_measured_fraction_theta_full     0.981
_diffrn_reflns_limit_h_min     -9
_diffrn_reflns_limit_h_max     9
_diffrn_reflns_limit_k_min     -9
_diffrn_reflns_limit_k_max     9
_diffrn_reflns_limit_l_min     -11
_diffrn_reflns_limit_l_max     15
_diffrn_standards_number     0
_diffrn_standards_interval_count     .
_diffrn_standards_decay_%     ?
_refine_special_details
;
The C-bound H atoms were placed in ideal positions and were refined
as riding on their parent C atoms. <i>U</i>~iso~(H) values of the H atoms were
set at 1.2<i>U</i>~eq~(parent atom).
;
_reflns_number_total     2701
_reflns_number_gt     2234
_reflns_threshold_expression     F^2^>2.0\s(F^2^)
_refine_ls_structure_factor_coef     Fsqd
_refine_ls_R_factor_all     0.0476
_refine_ls_R_factor_gt     0.0373
_refine_ls_wR_factor_gt     0.0921
_refine_ls_wR_factor_ref     0.0997
_refine_ls_goodness_of_fit_ref     1.091
_refine_ls_number_reflns     2701
_refine_ls_number_parameters     226
_refine_ls_number_restraints     0
_refine_ls_hydrogen_treatment     constr
_refine_ls_weighting_scheme     calc
_refine_ls_weighting_details
            'w = 1/[\s^2^(Fo^2^)+(0.0537P)^2^+0.2098P] where P=(Fo^2^+2Fc^2^)/3'
_atom_sites_solution_hydrogens     geom
_atom_sites_solution_primary     direct
_atom_sites_solution_secondary     difmap
_refine_ls_shift/su_max     0.001
_refine_diff_density_max     0.24
_refine_diff_density_min     -0.22
_refine_ls_extinction_method     none
_refine_ls_extinction_coef     ?
loop_
    _atom_type_symbol
    _atom_type_description
    _atom_type_scat_dispersion_real
    _atom_type_scat_dispersion_imag
    _atom_type_scat_source
    'C' 'C' 0.0033 0.0016
;
International Tables for Crystallography
(Vol. C, Tables 4.2.6.8 and 6.1.1.4)
;
    'H' 'H' 0.0000 0.0000
;
International Tables for Crystallography
(Vol. C, Table 6.1.1.4)
;
    'N' 'N' 0.0061 0.0033
;
International Tables for Crystallography
(Vol. C, Tables 4.2.6.8 and 6.1.1.4)
;
    'O' 'O' 0.0106 0.0060
;
International Tables for Crystallography
(Vol. C, Tables 4.2.6.8 and 6.1.1.4)
;
    'S' 'S' 0.1246 0.1234
;
International Tables for Crystallography
(Vol. C, Tables 4.2.6.8 and 6.1.1.4)
;
_computing_data_collection
;
CrystalClear (Rigaku, 2008)
;
_computing_cell_refinement
;
CrystalClear (Rigaku, 2008)
;
_computing_data_reduction
;
CrystalClear (Rigaku, 2008)
;
_computing_structure_solution
;
<i>SHELXD2013/2</i> (Sheldrick, 2008)
;
_computing_structure_refinement
;
<i>SHELXL2014/7</i> (Sheldrick, 2015)
;
_computing_molecular_graphics
;
Ortep-3 for Windows (Farrugia, 2012)
;
_computing_publication_material
;
CrystalStructure (Rigaku, 2019)
;
loop_
    _atom_site_type_symbol
    _atom_site_label
    _atom_site_fract_x
    _atom_site_fract_y
    _atom_site_fract_z
    _atom_site_U_iso_or_equiv
    _atom_site_adp_type
    _atom_site_calc_flag
    _atom_site_occupancy
    _atom_site_disorder_assembly
    _atom_site_disorder_group
    S S1 -0.18967(6) 1.42062(6) 0.10364(4) 0.02912(16) Uani d 1 . .
    O O1 0.67949(19) -0.06179(18) 0.41540(13) 0.0439(4) Uani d 1 . .
    O O2 0.5066(2) -0.10830(18) 0.32062(13) 0.0465(4) Uani d 1 . .
    N N1 -0.02003(19) 1.04512(18) 0.21162(11) 0.0224(3) Uani d 1 . .
    N N2 0.5590(2) -0.0089(2) 0.35670(14) 0.0341(4) Uani d 1 . .
    C C1 -0.1331(2) 1.0636(2) 0.13171(13) 0.0211(4) Uani d 1 . .
    C C2 -0.1530(2) 0.9172(2) 0.10350(14) 0.0256(4) Uani d 1 . .
    H H2 -0.0962 0.8040 0.1403 0.031 Uiso calc 1 . .
    C C3 -0.2544(2) 0.9333(3) 0.02236(15) 0.0283(4) Uani d 1 . .
    H H3 -0.2634 0.8309 0.0022 0.034 Uiso calc 1 . .
    C C4 -0.3429(2) 1.0989(2) -0.02954(15) 0.0279(4) Uani d 1 . .
    H H4 -0.4134 1.1107 -0.0849 0.034 Uiso calc 1 . .
    C C5 -0.3276(2) 1.2470(2) 0.00017(14) 0.0262(4) Uani d 1 . .
    H H5 -0.3903 1.3608 -0.0341 0.031 Uiso calc 1 . .
    C C6 -0.2220(2) 1.2315(2) 0.07908(14) 0.0231(4) Uani d 1 . .
    C C7 -0.1384(2) 1.3617(2) 0.23645(14) 0.0224(4) Uani d 1 . .
    C C8 -0.1760(2) 1.4970(2) 0.30086(15) 0.0263(4) Uani d 1 . .
    H H8 -0.2378 1.6169 0.2748 0.032 Uiso calc 1 . .
    C C9 -0.1241(2) 1.4584(2) 0.40224(15) 0.0274(4) Uani d 1 . .
    H H9 -0.1490 1.5515 0.4454 0.033 Uiso calc 1 . .
    C C10 -0.0355(2) 1.2829(2) 0.44086(15) 0.0283(4) Uani d 1 . .
    H H10 0.0026 1.2558 0.5100 0.034 Uiso calc 1 . .
    C C11 -0.0028(2) 1.1470(2) 0.37808(14) 0.0244(4) Uani d 1 . .
    H H11 0.0552 1.0270 0.4053 0.029 Uiso calc 1 . .
    C C12 -0.0541(2) 1.1850(2) 0.27614(14) 0.0216(4) Uani d 1 . .
    C C13 0.0882(2) 0.8781(2) 0.24405(13) 0.0226(4) Uani d 1 . .
    C C14 0.1838(2) 0.7265(2) 0.26460(14) 0.0234(4) Uani d 1 . .
    C C15 0.2884(2) 0.5416(2) 0.28480(13) 0.0217(4) Uani d 1 . .
    C C16 0.4081(2) 0.4783(2) 0.36260(14) 0.0255(4) Uani d 1 . .
    H H16 0.4267 0.5599 0.4001 0.031 Uiso calc 1 . .
    C C17 0.4991(2) 0.2982(2) 0.38510(15) 0.0268(4) Uani d 1 . .
    H H17 0.5802 0.2548 0.4379 0.032 Uiso calc 1 . .
    C C18 0.4703(2) 0.1825(2) 0.32941(15) 0.0251(4) Uani d 1 . .
    C C19 0.3582(2) 0.2398(2) 0.24936(15) 0.0255(4) Uani d 1 . .
    H H19 0.3436 0.1570 0.2110 0.031 Uiso calc 1 . .
    C C20 0.2681(2) 0.4202(2) 0.22653(14) 0.0244(4) Uani d 1 . .
    H H20 0.1919 0.4623 0.1711 0.029 Uiso calc 1 . .
loop_
    _atom_site_aniso_label
    _atom_site_aniso_U_11
    _atom_site_aniso_U_22
    _atom_site_aniso_U_33
    _atom_site_aniso_U_12
    _atom_site_aniso_U_13
    _atom_site_aniso_U_23
    S1 0.0395(3) 0.0158(2) 0.0288(3) -0.0084(2) -0.0061(2) 0.00428(18)
    O1 0.0330(8) 0.0244(7) 0.0613(10) 0.0006(6) -0.0119(7) 0.0094(7)
    O2 0.0478(9) 0.0152(7) 0.0734(12) -0.0077(6) -0.0084(8) -0.0054(7)
    N1 0.0264(8) 0.0130(7) 0.0236(8) -0.0034(6) -0.0026(6) -0.0003(6)
    N2 0.0272(9) 0.0167(8) 0.0481(11) -0.0020(7) 0.0046(8) 0.0011(8)
    C1 0.0190(8) 0.0194(9) 0.0211(9) -0.0052(7) 0.0021(7) -0.0009(7)
    C2 0.0245(9) 0.0182(9) 0.0299(10) -0.0057(7) 0.0014(8) -0.0004(7)
    C3 0.0262(9) 0.0263(10) 0.0327(10) -0.0113(8) 0.0024(8) -0.0056(8)
    C4 0.0221(9) 0.0333(10) 0.0272(10) -0.0098(8) -0.0005(7) -0.0033(8)
    C5 0.0213(9) 0.0238(9) 0.0260(10) -0.0033(8) 0.0007(7) 0.0026(7)
    C6 0.0235(9) 0.0187(9) 0.0228(9) -0.0055(7) 0.0023(7) -0.0012(7)
    C7 0.0221(9) 0.0183(9) 0.0251(9) -0.0074(7) -0.0011(7) 0.0007(7)
    C8 0.0253(9) 0.0152(9) 0.0356(11) -0.0067(7) 0.0013(8) -0.0013(7)
    C9 0.0298(10) 0.0238(10) 0.0314(10) -0.0131(8) 0.0025(8) -0.0083(8)
    C10 0.0328(10) 0.0252(10) 0.0274(10) -0.0122(8) -0.0028(8) -0.0012(8)
    C11 0.0261(9) 0.0174(9) 0.0268(10) -0.0068(7) -0.0019(7) 0.0016(7)
    C12 0.0207(8) 0.0155(8) 0.0259(9) -0.0054(7) 0.0016(7) -0.0024(7)
    C13 0.0257(9) 0.0181(9) 0.0212(9) -0.0068(8) -0.0008(7) 0.0002(7)
    C14 0.0270(9) 0.0183(9) 0.0228(9) -0.0067(8) -0.0022(7) -0.0018(7)
    C15 0.0213(9) 0.0166(8) 0.0230(9) -0.0052(7) 0.0025(7) 0.0004(7)
    C16 0.0257(9) 0.0203(9) 0.0290(10) -0.0074(8) -0.0005(8) -0.0036(7)
    C17 0.0222(9) 0.0230(9) 0.0302(10) -0.0045(8) -0.0034(8) 0.0016(8)
    C18 0.0205(9) 0.0142(9) 0.0338(10) -0.0021(7) 0.0026(8) -0.0003(7)
    C19 0.0245(9) 0.0194(9) 0.0309(10) -0.0073(8) 0.0030(8) -0.0060(7)
    C20 0.0241(9) 0.0209(9) 0.0256(9) -0.0066(7) -0.0007(7) -0.0020(7)
_geom_special_details     ?
loop_
    _geom_bond_atom_site_label_1
    _geom_bond_atom_site_label_2
    _geom_bond_site_symmetry_2
    _geom_bond_distance
    _geom_bond_publ_flag
    S1 C6 . 1.7591(19) ?
    S1 C7 . 1.7661(19) ?
    O1 N2 . 1.231(2) ?
    O2 N2 . 1.232(2) ?
    N1 C13 . 1.353(2) ?
    N1 C12 . 1.430(2) ?
    N1 C1 . 1.434(2) ?
    N2 C18 . 1.464(2) ?
    C1 C2 . 1.383(3) ?
    C1 C6 . 1.406(2) ?
    C2 C3 . 1.385(3) ?
    C2 H2 . 0.9500 ?
    C3 C4 . 1.388(3) ?
    C3 H3 . 0.9500 ?
    C4 C5 . 1.386(3) ?
    C4 H4 . 0.9500 ?
    C5 C6 . 1.386(3) ?
    C5 H5 . 0.9500 ?
    C7 C8 . 1.392(2) ?
    C7 C12 . 1.396(2) ?
    C8 C9 . 1.381(3) ?
    C8 H8 . 0.9500 ?
    C9 C10 . 1.390(3) ?
    C9 H9 . 0.9500 ?
    C10 C11 . 1.390(3) ?
    C10 H10 . 0.9500 ?
    C11 C12 . 1.386(3) ?
    C11 H11 . 0.9500 ?
    C13 C14 . 1.198(2) ?
    C14 C15 . 1.428(2) ?
    C15 C16 . 1.401(3) ?
    C15 C20 . 1.405(2) ?
    C16 C17 . 1.380(2) ?
    C16 H16 . 0.9500 ?
    C17 C18 . 1.379(3) ?
    C17 H17 . 0.9500 ?
    C18 C19 . 1.384(3) ?
    C19 C20 . 1.382(2) ?
    C19 H19 . 0.9500 ?
    C20 H20 . 0.9500 ?
loop_
    _geom_angle_atom_site_label_1
    _geom_angle_atom_site_label_2
    _geom_angle_atom_site_label_3
    _geom_angle_site_symmetry_1
    _geom_angle_site_symmetry_3
    _geom_angle
    _geom_angle_publ_flag
    C6 S1 C7 . . 100.18(8) ?
    C13 N1 C12 . . 118.98(15) ?
    C13 N1 C1 . . 116.86(15) ?
    C12 N1 C1 . . 121.74(13) ?
    O1 N2 O2 . . 123.51(16) ?
    O1 N2 C18 . . 118.62(17) ?
    O2 N2 C18 . . 117.86(17) ?
    C2 C1 C6 . . 119.15(17) ?
    C2 C1 N1 . . 120.85(15) ?
    C6 C1 N1 . . 119.98(16) ?
    C1 C2 C3 . . 120.95(17) ?
    C1 C2 H2 . . 119.5 ?
    C3 C2 H2 . . 119.5 ?
    C2 C3 C4 . . 120.04(18) ?
    C2 C3 H3 . . 120.0 ?
    C4 C3 H3 . . 120.0 ?
    C5 C4 C3 . . 119.34(18) ?
    C5 C4 H4 . . 120.3 ?
    C3 C4 H4 . . 120.3 ?
    C4 C5 C6 . . 121.03(16) ?
    C4 C5 H5 . . 119.5 ?
    C6 C5 H5 . . 119.5 ?
    C5 C6 C1 . . 119.45(17) ?
    C5 C6 S1 . . 118.75(13) ?
    C1 C6 S1 . . 121.63(14) ?
    C8 C7 C12 . . 119.73(17) ?
    C8 C7 S1 . . 118.41(13) ?
    C12 C7 S1 . . 121.78(14) ?
    C9 C8 C7 . . 120.60(16) ?
    C9 C8 H8 . . 119.7 ?
    C7 C8 H8 . . 119.7 ?
    C8 C9 C10 . . 119.75(17) ?
    C8 C9 H9 . . 120.1 ?
    C10 C9 H9 . . 120.1 ?
    C9 C10 C11 . . 119.86(17) ?
    C9 C10 H10 . . 120.1 ?
    C11 C10 H10 . . 120.1 ?
    C12 C11 C10 . . 120.61(16) ?
    C12 C11 H11 . . 119.7 ?
    C10 C11 H11 . . 119.7 ?
    C11 C12 C7 . . 119.39(16) ?
    C11 C12 N1 . . 120.54(15) ?
    C7 C12 N1 . . 120.07(16) ?
    C14 C13 N1 . . 174.55(19) ?
    C13 C14 C15 . . 175.25(19) ?
    C16 C15 C20 . . 119.27(15) ?
    C16 C15 C14 . . 121.62(16) ?
    C20 C15 C14 . . 119.10(16) ?
    C17 C16 C15 . . 120.40(17) ?
    C17 C16 H16 . . 119.8 ?
    C15 C16 H16 . . 119.8 ?
    C18 C17 C16 . . 118.75(17) ?
    C18 C17 H17 . . 120.6 ?
    C16 C17 H17 . . 120.6 ?
    C17 C18 C19 . . 122.61(16) ?
    C17 C18 N2 . . 119.09(17) ?
    C19 C18 N2 . . 118.29(17) ?
    C20 C19 C18 . . 118.49(17) ?
    C20 C19 H19 . . 120.8 ?
    C18 C19 H19 . . 120.8 ?
    C19 C20 C15 . . 120.37(17) ?
    C19 C20 H20 . . 119.8 ?
    C15 C20 H20 . . 119.8 ?
loop_
    _geom_torsion_atom_site_label_1
    _geom_torsion_atom_site_label_2
    _geom_torsion_atom_site_label_3
    _geom_torsion_atom_site_label_4
    _geom_torsion_site_symmetry_1
    _geom_torsion_site_symmetry_2
    _geom_torsion_site_symmetry_3
    _geom_torsion_site_symmetry_4
    _geom_torsion
    _geom_torsion_publ_flag
    C13 N1 C1 C2 . . . . 11.1(2) ?
    C12 N1 C1 C2 . . . . -151.03(16) ?
    C13 N1 C1 C6 . . . . -167.32(15) ?
    C12 N1 C1 C6 . . . . 30.6(2) ?
    C6 C1 C2 C3 . . . . 2.0(3) ?
    N1 C1 C2 C3 . . . . -176.47(15) ?
    C1 C2 C3 C4 . . . . -2.2(3) ?
    C2 C3 C4 C5 . . . . 0.5(3) ?
    C3 C4 C5 C6 . . . . 1.5(3) ?
    C4 C5 C6 C1 . . . . -1.7(3) ?
    C4 C5 C6 S1 . . . . 173.52(13) ?
    C2 C1 C6 C5 . . . . 0.0(2) ?
    N1 C1 C6 C5 . . . . 178.45(15) ?
    C2 C1 C6 S1 . . . . -175.11(13) ?
    N1 C1 C6 S1 . . . . 3.3(2) ?
    C7 S1 C6 C5 . . . . 155.97(14) ?
    C7 S1 C6 C1 . . . . -28.87(16) ?
    C6 S1 C7 C8 . . . . -153.28(14) ?
    C6 S1 C7 C12 . . . . 29.96(16) ?
    C12 C7 C8 C9 . . . . 2.6(3) ?
    S1 C7 C8 C9 . . . . -174.25(14) ?
    C7 C8 C9 C10 . . . . -0.7(3) ?
    C8 C9 C10 C11 . . . . -1.3(3) ?
    C9 C10 C11 C12 . . . . 1.5(3) ?
    C10 C11 C12 C7 . . . . 0.3(3) ?
    C10 C11 C12 N1 . . . . 179.89(16) ?
    C8 C7 C12 C11 . . . . -2.3(3) ?
    S1 C7 C12 C11 . . . . 174.37(13) ?
    C8 C7 C12 N1 . . . . 178.07(16) ?
    S1 C7 C12 N1 . . . . -5.2(2) ?
    C13 N1 C12 C11 . . . . -10.9(2) ?
    C1 N1 C12 C11 . . . . 150.89(16) ?
    C13 N1 C12 C7 . . . . 168.71(15) ?
    C1 N1 C12 C7 . . . . -29.5(2) ?
    C20 C15 C16 C17 . . . . -2.9(3) ?
    C14 C15 C16 C17 . . . . 175.91(16) ?
    C15 C16 C17 C18 . . . . 0.2(3) ?
    C16 C17 C18 C19 . . . . 2.3(3) ?
    C16 C17 C18 N2 . . . . -176.74(15) ?
    O1 N2 C18 C17 . . . . -12.3(2) ?
    O2 N2 C18 C17 . . . . 166.68(17) ?
    O1 N2 C18 C19 . . . . 168.69(17) ?
    O2 N2 C18 C19 . . . . -12.4(2) ?
    C17 C18 C19 C20 . . . . -1.8(3) ?
    N2 C18 C19 C20 . . . . 177.16(15) ?
    C18 C19 C20 C15 . . . . -1.0(2) ?
    C16 C15 C20 C19 . . . . 3.3(3) ?
    C14 C15 C20 C19 . . . . -175.53(16) ?
_shelx_hkl_file
;
   0   0   1   27.37    2.31
   0   0   2 3652.95   36.46
   0   0   2 3809.94   38.64
   0   0  -2 3741.18   37.01
   0   0  -2 3736.37   37.25
   0   0   3 8025.84   88.32
   0   0   3 8292.98   91.93
   0   0  -3 7993.13   78.34
   0   0   4  121.81    4.65
   0   0   4  123.02    4.54
   0   0   4  127.09    8.34
   0   0  -4  126.08    5.38
   0   0   5    0.98    1.28
   0   0   5   -1.09    2.49
   0   0   5    0.40    5.01
   0   0  -5   -1.57    3.33
   0   0   6 3644.37   43.46
   0   0   6 3598.01   40.88
   0   0   6 3679.28   47.32
   0   0   7   31.22    6.66
   0   0   7   29.57    4.11
   0   0   7   49.91   11.31
   0   0   8 1839.95   24.58
   0   0   8 1932.67   25.24
   0   0   8 1971.44   27.62
   0   0   9  974.73   11.40
   0   0   9  980.39   23.88
   0   0  10  396.33    9.80
   0   0  10  419.71   15.20
   0   0  11   98.79    6.93
   0   0  11  113.57    8.51
   0   0  12    1.53    3.56
   0   0  12   -1.93    5.88
   0   0  13   -0.88    4.39
   0   0  13    4.75    5.22
   0   0  14   13.93    5.77
   0   0  14   53.12    8.25
   0   0  15  141.64   12.04
   0   0  16   10.05    6.12
   0   0  17   13.33    6.34
   0  -1  16   23.05   13.32
   0  -1  15   55.08   10.90
   0  -1  14  142.53   11.05
   0  -1  13   32.67    5.96
   0  -1  13   25.09    6.87
   0  -1  12    0.60    3.09
   0  -1  12    1.97    5.00
   0  -1  11  135.44    6.74
   0  -1  11  169.68   10.91
   0  -1  10  402.80   13.59
   0  -1  10  426.85   19.86
   0  -1   9    2.29    1.52
   0  -1   9    1.74    3.20
   0  -1   9   14.22    6.37
   0  -1   8  690.29   20.97
   0  -1   8  732.68   20.57
   0  -1   8  756.83   27.46
   0  -1   7  939.67   14.88
   0  -1   7  971.91   13.63
   0  -1   7  991.90   16.08
   0  -1   6 1319.63   19.53
   0  -1   6 1315.69   19.19
   0  -1   6 1393.26   22.23
   0   1  -5 1239.55   16.59
   0   1  -5 1288.54   16.24
   0  -1   5 1309.41   15.97
   0  -1   5 1311.34   17.14
   0   1  -4  106.30    7.52
   0   1  -4  106.24    5.07
   0  -1   4  108.48    4.28
   0  -1   4  115.46   16.37
   0   1  -3 2581.55   26.61
   0   1  -3 2552.16   26.10
   0  -1   3 2663.94   27.36
   0  -1   3 2586.96   26.98
   0   1  -2  253.70    8.42
   0   1  -2  237.76    5.14
   0  -1   2  252.53    5.67
   0  -1   2  239.61    6.35
   0   1  -1 6756.93   65.96
   0  -1   1 6737.18   65.91
   0  -1   1 6665.19   65.47
   0   1   0 1053.57   13.16
   0   1   0  985.96   10.92
   0  -1   0 1012.63   11.96
   0  -1   0 1027.67   11.87
   0   1   1 2636.03   28.74
   0   1   1 2549.86   26.63
   0  -1  -1 2590.70   27.02
   0  -1  -1 2532.39   25.55
   0   1   2  820.31   10.57
   0   1   2  872.83   10.25
   0  -1  -2  848.25   10.14
   0  -1  -2  878.32   10.26
   0   1   3   34.03    5.92
   0   1   3   42.59    6.26
   0  -1  -3   34.56    4.90
   0  -1  -3   47.69    4.01
   0   1   4  407.26    7.91
   0   1   4  404.41    8.84
   0  -1  -4  390.08    6.56
   0  -1  -4  424.99    9.94
   0   1   5 1212.49   15.81
   0   1   5 1223.27   17.49
   0  -1  -5 1157.64   14.71
   0  -1  -5 1205.20   15.22
   0   1   6  626.91    9.89
   0   1   6  638.09   12.84
   0  -1  -6  623.97    9.10
   0   1   7  733.56   13.26
   0   1   7  732.09   14.45
   0  -1  -7  691.56   11.55
   0   1   8  444.43    9.52
   0   1   8  433.49   10.65
   0   1   9  126.85    7.33
   0   1   9  116.48    7.58
   0   1  10  140.91    8.56
   0   1  10  155.41   10.96
   0   1  11  178.97    8.29
   0   1  11  170.18   10.75
   0   1  12   15.15    6.37
   0   1  12   26.88    8.17
   0   1  13   -7.07    5.25
   0   1  13    0.61    5.38
   0   1  14   14.49    7.18
   0   1  14    5.18    5.12
   0   1  15  260.60   13.60
   0   1  16    2.52    5.35
   0  -2  16   -5.26    7.38
   0  -2  15   55.06   17.46
   0  -2  14  168.46   40.20
   0  -2  13 1166.90   45.78
   0  -2  12  765.72   10.78
   0  -2  12  726.79   28.18
   0  -2  11  272.23    7.85
   0  -2  11  278.41   29.69
   0  -2  10   14.80    4.93
   0  -2  10   22.62    9.90
   0  -2   9  179.97    5.88
   0  -2   9  184.15    7.06
   0  -2   9  192.44    9.13
   0   2  -8  328.47    5.98
   0  -2   8  319.31    7.59
   0  -2   8  327.85    8.03
   0   2  -7  221.24   11.25
   0  -2   7  215.74    5.18
   0  -2   7  230.42    7.64
   0   2  -6    0.78    2.89
   0  -2   6   -0.71    2.01
   0  -2   6    3.54    4.70
   0   2  -5  547.24   10.39
   0  -2   5  523.63    9.31
   0  -2   5  554.42   10.69
   0   2  -4 3677.67   42.11
   0   2  -4 3573.39   40.51
   0  -2   4 3652.12   42.16
   0   2  -3 2305.40   24.87
   0   2  -3 2280.06   25.15
   0  -2   3 2300.96   25.81
   0  -2   3 2238.85   23.91
   0   2  -2 1136.91   13.67
   0   2  -2 1146.07   12.71
   0  -2   2 1153.34   13.59
   0  -2   2 1148.29   13.42
   0   2  -1 2494.73   30.59
   0   2  -1 2471.89   24.99
   0  -2   1 2437.09   25.66
   0  -2   1 2483.23   25.22
   0   2   0 3254.22   33.65
   0   2   0 3241.91   32.15
   0  -2   0 3290.05   33.44
   0  -2   0 3210.08   31.95
   0   2   1 2376.33   26.76
   0   2   1 2407.25   25.99
   0  -2  -1 2409.55   25.28
   0  -2  -1 2450.73   26.30
   0   2   2  149.58    9.43
   0   2   2  146.18    5.99
   0  -2  -2  144.12    5.34
   0  -2  -2  144.37   10.10
   0   2   3 2192.90   24.34
   0   2   3 2282.36   24.19
   0  -2  -3 2229.05   23.72
   0  -2  -3 2271.63   23.66
   0   2   4 2327.52   28.60
   0   2   4 2394.01   28.42
   0  -2  -4 2314.99   27.09
   0  -2  -4 2398.25   27.69
   0   2   5  489.89    8.76
   0   2   5  529.50    9.78
   0  -2  -5  526.99    8.49
   0  -2  -5  528.42   10.23
   0   2   6  117.01    7.25
   0   2   6  115.39    7.70
   0  -2  -6  106.49    5.62
   0   2   7 1068.57   16.68
   0   2   7 1024.39   16.20
   0   2   8  387.73   13.87
   0   2   8  402.48   14.51
   0   2   9  149.42    8.42
   0   2   9  133.41    9.71
   0   2  10 2358.30   30.83
   0   2  10 2248.37   29.13
   0   2  11    6.68    5.27
   0   2  11   11.76    4.99
   0   2  12  109.86    9.72
   0   2  12  111.75   10.51
   0   2  13  183.78   10.81
   0   2  13  189.94    9.26
   0   2  14  202.67   19.31
   0   2  14  244.04   13.72
   0   2  15  317.67   12.81
   0   2  15  382.83   16.35
   0   2  16  857.44   16.17
   0   2  17    7.16    6.22
   0  -3  16   39.40    9.14
   0  -3  15   -5.84    6.72
   0  -3  14    7.94    8.61
   0  -3  13   17.65   10.84
   0  -3  12    3.51    5.74
   0  -3  11   93.26    9.37
   0  -3  11  104.72   24.65
   0   3 -10   16.73    5.78
   0  -3  10   27.70   10.36
   0   3  -9   82.75   11.86
   0  -3   9   96.13   10.04
   0   3  -8  521.65   11.79
   0  -3   8  551.71   12.10
   0   3  -7 1524.72   13.52
   0  -3   7 1492.39   13.10
   0  -3   7 1563.85   15.84
   0   3  -6  142.63    9.54
   0  -3   6  139.20    5.98
   0  -3   6  141.43    6.78
   0   3  -5    1.40    3.18
   0  -3   5    3.70    3.30
   0  -3   5    3.34    3.86
   0   3  -4  425.39   11.03
   0  -3   4  390.84    5.52
   0  -3   4  381.99    5.86
   0   3  -3 2460.78   35.83
   0   3  -3 2330.98   32.93
   0  -3   3 2406.90   36.54
   0  -3   3 2385.28   35.24
   0   3  -2 6403.12  167.49
   0   3  -2 6049.59   67.22
   0  -3   2 6046.76   67.58
   0  -3   2 6152.92  160.51
   0   3  -1   -1.72    5.32
   0   3  -1   -0.26    2.49
   0  -3   1    3.64    3.18
   0  -3   1   -0.82    2.53
   0   3   0 1216.60   17.86
   0  -3   0 1180.03   15.60
   0  -3   0 1228.26   14.71
   0   3   1   98.42   10.00
   0  -3  -1   89.59    5.02
   0  -3  -1   86.93    5.09
   0  -3  -1   89.82    3.77
   0   3   2  842.54   13.37
   0   3   2  832.68   12.04
   0  -3  -2  835.26   17.22
   0  -3  -2  839.56   10.64
   0   3   3  811.69   13.14
   0   3   3  820.24   14.31
   0  -3  -3  804.04   12.24
   0  -3  -3  769.60    9.93
   0   3   4  786.51   15.23
   0   3   4  788.15   13.67
   0  -3  -4  758.97   11.94
   0   3   5 4101.80   58.54
   0   3   5 4058.58   57.06
   0  -3  -5 4039.87   56.22
   0   3   6   38.38    7.31
   0   3   6   31.74    4.08
   0   3   7  525.14   20.92
   0   3   7  449.60   17.61
   0   3   8 1009.53   14.11
   0   3   8  991.69   19.15
   0   3   9  158.66   10.35
   0   3   9  152.62    8.12
   0   3  10  117.09   11.54
   0   3  10   73.76   18.35
   0   3  11  339.34   11.44
   0   3  11  329.42   13.35
   0   3  12    4.91    6.55
   0   3  12    1.50    3.92
   0   3  13    1.52    7.01
   0   3  13   11.18    4.98
   0   3  14   61.48    9.08
   0   3  14   67.02    9.25
   0   3  15    8.66    7.97
   0   3  15    2.13    6.08
   0   3  16   54.46   10.66
   0  -4  15   68.32   16.95
   0  -4  14  189.22   27.34
   0  -4  13  464.96   21.59
   0  -4  12  298.93   18.73
   0   4 -11   27.20   11.07
   0  -4  11   52.41   13.29
   0   4 -10   52.62   13.99
   0  -4  10   56.56   11.03
   0   4  -9   49.33   11.71
   0  -4   9   65.97   10.97
   0   4  -8   28.37    5.18
   0  -4   8   41.59   12.26
   0   4  -7  877.83   14.59
   0  -4   7  857.90   23.84
   0   4  -6  107.60   10.41
   0  -4   6  104.21    7.19
   0   4  -5   27.60    5.31
   0  -4   5   30.88    6.62
   0   4  -4  977.68   27.50
   0  -4   4 1022.28   28.41
   0   4  -3  348.13    7.90
   0  -4   3  352.47   10.69
   0   4  -2    5.33    2.18
   0   4  -2    2.05    2.16
   0  -4   2    3.40    2.06
   0   4  -1 4567.23   64.84
   0   4  -1 4490.14   62.12
   0  -4   1 4675.86   64.85
   0   4   0  218.98   11.54
   0  -4   0  188.77   10.90
   0  -4   0  201.84    6.82
   0   4   1  343.79   12.83
   0  -4  -1  326.02   11.43
   0  -4  -1  344.13    9.91
   0   4   2   17.86    6.27
   0  -4  -2   19.60    2.09
   0  -4  -2   25.69    5.37
   0   4   3 2156.14   33.09
   0   4   3 2322.02   34.39
   0  -4  -3 2341.01   33.08
   0   4   4 1853.79   26.18
   0   4   4 1860.60   26.47
   0  -4  -4 1865.68   23.45
   0   4   5  263.56    9.77
   0   4   5  252.84    6.04
   0   4   6    6.84    7.94
   0   4   6   11.25    4.65
   0   4   7  111.50    9.75
   0   4   7  101.32    5.67
   0   4   8  172.27   10.97
   0   4   8  170.54    7.27
   0   4   9  329.56   14.33
   0   4   9  302.31   11.36
   0   4  10    9.95    6.74
   0   4  10    7.71    4.45
   0   4  11  430.69   14.31
   0   4  11  414.66   16.68
   0   4  12  314.54   14.10
   0   4  12  292.26    8.95
   0   4  13  696.66   30.18
   0   4  13  720.37   29.89
   0   4  14  369.38   15.84
   0   4  14  406.46   19.35
   0   4  15   92.27   10.38
   0   4  15  124.16    9.74
   0   4  16   -2.49    5.47
   0   4  16    1.37    4.60
   0   4  17   15.52    7.86
   0  -5  14   -1.83    7.57
   0  -5  13   -1.18    6.80
   0  -5  12    5.07    7.91
   0  -5  11   69.78    9.97
   0   5 -10  164.69   23.83
   0  -5  10  205.80   12.78
   0   5  -9   87.70    7.30
   0  -5   9   95.24   13.31
   0   5  -8  293.81   17.37
   0  -5   8  311.83   12.28
   0   5  -7  851.44   23.30
   0  -5   7  870.18   23.55
   0   5  -6   96.85   10.99
   0  -5   6   91.58   24.68
   0   5  -5  281.24   14.12
   0  -5   5  290.67    9.33
   0   5  -4  164.06    7.51
   0  -5   4  164.96    9.28
   0   5  -3   50.02   14.89
   0  -5   3   43.37    6.00
   0   5  -2  745.94   23.03
   0  -5   2  714.02   23.98
   0   5  -1 1074.95   32.81
   0  -5   1 1072.17   29.50
   0   5   0   85.16    9.82
   0  -5   0   66.10    4.02
   0  -5   0   69.94    4.16
   0   5   1   57.69    8.44
   0  -5  -1   47.37    7.22
   0  -5  -1   54.89    4.11
   0   5   2 1416.62   40.23
   0  -5  -2 1335.53   35.73
   0  -5  -2 1440.87   38.86
   0   5   3  802.26   29.82
   0  -5  -3  805.33   23.16
   0   5   4   -0.02    5.89
   0   5   4    1.20    1.39
   0   5   5  121.65    8.39
   0   5   5  131.99    9.28
   0   5   6   66.12    8.16
   0   5   6   72.14    6.36
   0   5   7   49.42   11.09
   0   5   7   24.27    6.10
   0   5   8  677.90   20.76
   0   5   8  699.45   18.90
   0   5   9  337.57   14.44
   0   5   9  327.87    9.65
   0   5  10    6.90    8.77
   0   5  10   11.36    3.73
   0   5  11   62.11   11.86
   0   5  11   53.34    6.20
   0   5  12  115.35   14.31
   0   5  12  120.48    9.01
   0   5  13   13.46    6.94
   0   5  13    4.73    5.16
   0   5  14   -1.16    7.37
   0   5  14    1.88    4.16
   0   5  15   18.89    9.94
   0   5  15    1.26    4.62
   0   5  16   14.89    5.98
   0   5  16   34.12    6.86
   0   5  17    7.78    5.87
   0  -6  13   21.90    9.65
   0  -6  12  119.84   16.23
   0  -6  11  104.51   10.69
   0  -6  10  138.13    9.24
   0   6  -9  448.45   20.04
   0  -6   9  450.21   21.45
   0   6  -8  251.65   12.25
   0  -6   8  234.92   14.43
   0   6  -7   11.92    6.75
   0  -6   7   11.19    8.70
   0   6  -6  190.82   13.51
   0  -6   6  210.70   12.75
   0   6  -5  756.34   14.68
   0  -6   5  762.97   13.30
   0   6  -4  294.18    8.25
   0  -6   4  287.36    9.02
   0   6  -3  417.85   19.09
   0  -6   3  439.09   14.40
   0   6  -2   -0.69    5.56
   0  -6   2   11.24    5.38
   0   6  -1  434.21   12.29
   0  -6   1  430.44   10.40
   0   6   0 1470.43   28.31
   0  -6   0 1487.11   28.72
   0   6   1 4093.97   51.67
   0  -6  -1 4072.99   43.93
   0   6   2 1621.72   27.34
   0  -6  -2 1648.56   20.70
   0   6   3 4088.27   57.03
   0  -6  -3 4041.00   44.34
   0   6   4  338.79   16.01
   0  -6  -4  330.26   11.10
   0   6   5    9.27    8.03
   0   6   5    5.81    2.58
   0   6   6 1446.81   39.37
   0   6   6 1361.96   34.77
   0   6   7  123.85   12.68
   0   6   7  123.99    9.33
   0   6   8   25.38    9.40
   0   6   8   37.86    9.85
   0   6   9  675.74   19.53
   0   6   9  646.29   21.70
   0   6  10  281.45   37.36
   0   6  10  257.05   24.97
   0   6  11    5.39    6.49
   0   6  11   19.41    6.68
   0   6  12   38.45   11.58
   0   6  12   25.03    6.26
   0   6  13   24.59    8.07
   0   6  13   17.08    4.34
   0   6  14  131.65   47.68
   0   6  14  205.06   18.21
   0   6  15   -2.43    7.46
   0   6  15   12.87    5.56
   0   6  16    5.33    6.15
   0   6  16    8.07    4.94
   0  -7  12   16.98    6.69
   0  -7  11  224.89   20.08
   0  -7  10   58.98   10.51
   0  -7   9   65.20    8.70
   0   7  -8  216.70   12.04
   0  -7   8  188.73   10.91
   0   7  -7    4.81    3.85
   0  -7   7    6.13    7.81
   0   7  -6    7.55    4.02
   0  -7   6   11.50    7.86
   0   7  -5  151.94   22.80
   0  -7   5  153.30   18.54
   0   7  -4  150.23    8.16
   0  -7   4  148.59    7.95
   0   7  -3  113.23    6.90
   0  -7   3  119.99    7.93
   0   7  -2  180.57   13.49
   0  -7   2  159.38   12.53
   0   7  -1   86.86    7.59
   0  -7   1   83.59   11.50
   0   7   0   59.79    9.39
   0  -7   0   57.22    5.14
   0   7   1  433.56   14.11
   0  -7  -1  454.70    8.03
   0   7   2  228.81   14.11
   0  -7  -2  223.72    7.25
   0   7   3   11.84    6.96
   0  -7  -3   -1.42    3.29
   0   7   4  317.38   13.47
   0  -7  -4  325.39    8.12
   0   7   5    8.37    7.95
   0  -7  -5    8.61    5.03
   0   7   6  387.39   25.11
   0  -7  -6  369.41   13.03
   0   7   7  200.94   16.85
   0   7   7  170.72   11.62
   0   7   8   24.08   14.31
   0   7   8   23.72    5.11
   0   7   9   -0.70    9.14
   0   7   9    4.24    2.72
   0   7  10   14.77    8.98
   0   7  10    3.08    3.07
   0   7  11   24.62   21.46
   0   7  11   31.01    7.63
   0   7  12    2.97    8.33
   0   7  12    1.92    2.04
   0   7  13   10.90    9.63
   0   7  13    3.49    1.36
   0   7  14    6.86    7.46
   0  -8  11  314.07   10.66
   0  -8  10   30.03    7.61
   0  -8   9  124.92   11.75
   0  -8   8   21.33    8.82
   0   8  -7   74.71   17.57
   0  -8   7   98.64    7.44
   0   8  -6    6.69    5.09
   0  -8   6    5.40    5.20
   0   8  -5   31.59   13.16
   0  -8   5   30.35    7.27
   0   8  -4  465.43   21.78
   0  -8   4  473.77   19.99
   0   8  -3  565.11   39.90
   0  -8   3  601.40   24.39
   0   8  -2    3.10    3.94
   0  -8   2    0.53    4.65
   0   8  -1   15.71    5.79
   0  -8   1   39.28    7.24
   0   8   0   78.04   21.88
   0  -8   0   85.09    7.67
   0   8   1  443.85   18.48
   0  -8  -1  418.58   15.25
   0   8   2  328.46   14.72
   0  -8  -2  317.66   13.35
   0   8   3   25.18    8.72
   0  -8  -3    2.73    2.53
   0   8   4  130.55   11.17
   0  -8  -4  111.22    6.14
   0   8   5   34.85    8.24
   0  -8  -5   18.95    5.17
   0   8   6  206.73   16.42
   0  -8  -6  199.26   10.16
   0   8   7   51.34   14.52
   0  -8  -7   36.69   10.16
   0   8   9   10.63   10.26
   0   8  10  523.89   25.90
   0   8  11  159.19   18.41
   0   8  12   10.96   13.14
   0   9  -6  201.51   17.58
   0   9  -5   -0.60    5.52
   0   9  -4   70.44    9.36
   0   9  -3    2.80    2.49
   0   9  -2   48.14    8.39
   0   9  -1    5.30    7.48
   0   9   0   14.81    7.55
   0   9   1  180.22   22.10
   0   9   2   71.15   12.43
   0   9   3   28.14    7.72
   0   9   4   25.14    8.09
   0   9   5   68.41   13.21
   0   9   6  407.62   18.42
   0   9   7  196.17   15.56
   0   9   8   -5.18    8.61
   0   9   9   24.28   11.83
   0   9  10    0.45    7.89
   0  10  -5    7.78    3.95
   0  10  -4    4.13    2.71
   0  10  -3  237.55    9.75
   0  10  -2  445.71   13.62
   0  10  -1   -5.02    5.02
   0  10   0    6.76    8.20
   0  10   1   13.61    6.81
   0  10   2  438.85   35.58
   0  10   3    4.22    8.84
   0  10   4  127.15   23.24
   0  10   5  470.38   16.61
  -1  10   3   30.22   12.01
  -1  10   2   85.50    9.75
  -1  10   1  102.57   10.80
  -1  10   0  241.22   11.49
  -1  10  -1   -1.49    4.90
  -1  10  -2  117.15    7.94
  -1  10  -3   -1.53    4.08
  -1   9   8  173.43   16.82
  -1   9   7    5.47    8.60
  -1   9   6  244.14   22.67
  -1   9   5    7.80    6.82
  -1   9   4  253.70   13.25
  -1   9   3  193.66   11.67
  -1   9   2  233.70   10.77
  -1   9   1   48.03    9.05
  -1   9   0   95.05   32.80
  -1   9  -1    7.65    5.45
  -1   9  -2   37.21    6.94
  -1   9  -3    3.26    5.51
  -1   9  -4  366.78   28.02
  -1   8  11  134.31   17.43
  -1   8  10    1.23    5.98
  -1   8   9   34.36   15.32
  -1   8   8   -7.29    8.98
  -1   8   7   68.76   13.40
  -1   8   6    3.69    7.77
  -1   8   5  307.40   14.46
  -1   8   4  261.14   11.79
  -1   8   3  208.78   13.27
  -1   8   2    7.85    4.86
  -1   8   1  107.92   19.66
  -1   8   0  143.10   12.20
  -1   8  -1  265.03   18.93
  -1   8  -2   53.50    8.88
  -1   8  -3   -0.67    6.52
  -1   8  -4  109.73    7.92
  -1   8  -5  179.06    8.99
  -1   8  -6   43.38   16.37
  -1   7  13    0.02    9.46
  -1   7  12   -3.70    9.29
  -1   7  11   47.57   12.09
  -1   7  10   12.89    9.57
  -1   7   9   89.10   16.14
  -1   7   8   47.04   13.23
  -1   7   7  177.30   30.08
   1  -7  -6    0.06    2.41
  -1   7   6    7.06   10.35
   1  -7  -5    2.62    2.81
  -1   7   5   -3.58    7.07
   1  -7  -4   24.61    3.93
  -1   7   4   38.01    9.08
   1  -7  -3   -1.44    2.46
  -1   7   3    9.40    6.63
   1  -7  -2   79.18    7.11
  -1   7   2   76.33   10.60
   1  -7  -1  109.97    4.09
  -1   7   1  138.76   10.07
   1  -7   0  121.51    9.93
  -1   7   0  123.04    8.79
   1  -7   1    4.66    2.56
  -1   7  -1    7.31    5.18
   1  -7   2 1073.97   11.69
  -1   7  -2 1031.21   20.83
   1  -7   3   73.86    6.12
  -1   7  -3   72.88    8.33
   1  -7   4   81.10   14.37
  -1   7  -4   99.36    7.46
   1  -7   5   -0.32    4.75
  -1   7  -5    2.01    4.70
   1  -7   6  103.84    7.81
  -1   7  -6  105.83    8.18
   1  -7   7  244.13   13.40
  -1   7  -7  252.20   15.54
   1  -7   8    8.11    5.38
   1  -7   9   63.93    7.29
   1  -7  10   25.79    7.74
   1  -7  11  264.39   10.54
   1  -7  12  411.40   13.46
  -1   6  15   11.57   10.73
  -1   6  14   24.39   11.98
  -1   6  13  107.21   16.26
  -1   6  13   93.91    9.54
  -1   6  12  168.63   16.54
  -1   6  12  192.99   10.06
  -1   6  11   23.88   12.09
  -1   6  10   55.09   12.67
  -1   6  10   52.20   14.14
  -1   6   9  990.64   36.73
  -1   6   9  995.35   33.60
  -1   6   8   79.04   29.31
  -1   6   8   75.68   13.76
  -1   6   7  506.35   17.56
  -1   6   7  505.64    9.02
  -1   6   6  800.62   28.64
  -1   6   6  796.88   12.07
   1  -6  -5   33.44    4.83
  -1   6   5   26.95    7.13
   1  -6  -4 1530.67   36.93
  -1   6   4 1729.71   52.40
   1  -6  -2   78.92    6.95
  -1   6   2   84.53   10.22
   1  -6  -1  278.27    6.12
  -1   6   1  256.79   11.74
   1  -6   0   79.43    5.77
  -1   6   0   76.06    9.52
   1  -6   1   28.11    5.50
  -1   6  -1   23.59    7.36
   1  -6   2  380.65    6.47
  -1   6  -2  389.62    9.40
   1  -6   3 1229.22   30.13
  -1   6  -3 1269.23   37.12
   1  -6   4   65.61    7.06
  -1   6  -4   58.58    6.60
   1  -6   5  635.93    9.46
  -1   6  -5  604.20    9.70
   1  -6   6  221.53    8.28
  -1   6  -6  241.70    9.22
   1  -6   7  546.25   20.87
  -1   6  -7  542.54   20.36
   1  -6   8   84.30   10.06
  -1   6  -8   79.02    7.31
   1  -6   9    7.21    5.31
   1  -6  10   -6.85    6.12
   1  -6  11  105.09   11.53
   1  -6  12  157.01   23.89
   1  -6  13  148.61   12.17
  -1   5  16   15.30    8.77
  -1   5  16   19.85    6.29
  -1   5  15   95.50    9.52
  -1   5  15  126.00    9.26
  -1   5  14    4.76    8.22
  -1   5  14   -0.65    3.99
  -1   5  13    9.09    8.28
  -1   5  13    4.58    3.88
  -1   5  12  221.73   16.83
  -1   5  12  196.97    9.09
  -1   5  11   99.14   11.86
  -1   5  11  100.88    7.52
  -1   5  10   72.70   15.64
  -1   5  10   58.65    6.02
  -1   5   9   -2.94    9.17
  -1   5   9    0.62    3.58
  -1   5   8  166.57   15.43
  -1   5   8  158.57    7.39
  -1   5   7   -0.87    7.49
  -1   5   7    0.99    3.56
  -1   5   6   15.68    8.40
  -1   5   6   19.35    4.63
  -1   5   5  282.19   11.12
  -1   5   5  301.60    6.15
   1  -5  -4   27.74    2.13
  -1   5   4   34.42    8.42
  -1   5   4   27.49    6.00
   1  -5  -3  172.74    4.12
   1  -5  -3  187.26    4.53
  -1   5   3  181.97   11.74
   1  -5  -2  721.26    6.50
   1  -5  -2  744.35    8.01
  -1   5   2  762.05   20.84
   1  -5  -1  649.24    6.37
   1  -5  -1  662.69    6.96
  -1   5   1  645.41   12.24
   1  -5   0    9.18    2.33
   1  -5   0   14.88    3.00
  -1   5   0   16.95    5.70
   1  -5   1   14.53    3.84
   1  -5   1   22.77    4.95
  -1   5  -1   30.20    7.73
   1  -5   2  301.17   11.59
  -1   5  -2  288.89   20.64
   1  -5   3  592.91    9.75
  -1   5  -3  591.89   13.61
   1  -5   4  147.18    6.85
  -1   5  -4  146.61    6.96
   1  -5   5  517.50   20.22
  -1   5  -5  490.70   15.34
   1  -5   6   90.19    6.46
  -1   5  -6  100.24    8.55
   1  -5   7  364.28   10.26
  -1   5  -7  368.20   18.52
   1  -5   8  124.02    7.71
  -1   5  -8  125.47    6.21
   1  -5   9  177.87   10.61
  -1   5  -9  195.62   10.18
   1  -5  10    1.25    7.12
   1  -5  11   16.82    6.68
   1  -5  12   96.58    9.74
   1  -5  13   27.77    7.59
   1  -5  14   30.42   11.89
  -1   4  17  114.81    9.92
  -1   4  16  300.16   14.74
  -1   4  16  286.04   11.65
  -1   4  15   40.69   10.33
  -1   4  15   40.64    7.83
  -1   4  14   33.56   12.24
  -1   4  14   45.34    5.28
  -1   4  13   -1.95    7.73
  -1   4  13    1.93    5.12
  -1   4  12  220.06   18.24
  -1   4  12  239.31   12.32
  -1   4  11  179.03   18.62
  -1   4  11  179.40    7.76
  -1   4  10   89.22   17.16
  -1   4  10   89.05    5.50
  -1   4   9   31.39    8.86
  -1   4   9   34.34    4.88
  -1   4   8  471.94   31.61
  -1   4   8  472.32   15.19
  -1   4   7  442.26   12.24
  -1   4   7  436.25    8.16
  -1   4   6  639.16    8.97
   1  -4  -5  711.11   19.42
  -1   4   5  736.88   23.56
  -1   4   5  722.44   23.80
   1  -4  -4   25.56    2.30
  -1   4   4   27.45    8.15
  -1   4   4   30.50    7.50
   1  -4  -3    7.37    1.47
  -1   4   3   10.54    8.96
  -1   4   3   10.60    2.77
   1  -4  -2 1687.79   20.78
   1  -4  -2 1695.70   20.84
  -1   4   2 1763.66   25.96
   1  -4  -1  110.35    6.55
   1  -4  -1  111.83    2.65
  -1   4   1  111.26    7.85
   1  -4   0  327.98    5.58
   1  -4   0  342.10    3.92
  -1   4   0  339.41    8.62
   1  -4   1   58.18    3.91
  -1   4  -1   66.72    7.14
  -1   4  -1   61.66    2.79
   1  -4   2  222.09    5.49
  -1   4  -2  217.92    8.30
  -1   4  -2  191.44    4.10
   1  -4   3    1.33    2.86
  -1   4  -3   -0.46    2.92
  -1   4  -3    0.09    2.04
   1  -4   4  779.97   22.74
  -1   4  -4  733.98   23.58
   1  -4   5  937.93   14.01
  -1   4  -5  940.97   18.46
   1  -4   6   38.42    7.96
  -1   4  -6   36.45    6.82
   1  -4   7 4122.01   23.49
  -1   4  -7 3947.90  108.92
   1  -4   8 1014.40   27.68
  -1   4  -8  927.48   23.35
   1  -4   9    4.89    6.43
  -1   4  -9    7.00    3.49
   1  -4  10 2899.87   27.55
   1  -4  11   56.58   16.44
   1  -4  12  169.93   13.61
   1  -4  13  529.60   16.76
   1  -4  14    9.03    5.17
   1  -4  15    5.07    7.00
  -1   3  17    3.00    3.25
  -1   3  16    4.26    5.18
  -1   3  16    7.27    6.91
  -1   3  15   23.72    6.97
  -1   3  15   45.34    7.85
  -1   3  14  284.93   14.31
  -1   3  14  239.76   23.52
  -1   3  13    3.23    7.59
  -1   3  13    7.37    5.04
  -1   3  12  165.69   14.34
  -1   3  12  154.99    8.02
  -1   3  11  111.69   11.88
  -1   3  11   97.80    6.86
  -1   3  10  517.49   17.37
  -1   3  10  544.18   19.16
  -1   3   9   20.83    8.65
  -1   3   9   25.11    4.79
  -1   3   8  478.81   12.25
  -1   3   8  452.04    9.55
  -1   3   7   11.72    8.07
  -1   3   7   14.82    4.56
  -1   3   6   -1.35    5.23
  -1   3   6   -1.73    2.97
   1  -3  -5  837.79   13.14
  -1   3   5  879.27   15.61
  -1   3   5  879.25   12.56
   1  -3  -4 1206.42   17.68
  -1   3   4 1253.93   33.17
  -1   3   4 1262.75   18.97
   1  -3  -3   -0.35    1.41
  -1   3   3   -0.27    5.69
  -1   3   3   -0.24    1.94
   1  -3  -2  484.25    8.25
  -1   3   2  453.23   12.09
  -1   3   2  478.91    8.65
   1  -3  -1 3886.89   43.16
  -1   3   1 3894.17   45.91
   1  -3   0    4.27    1.54
   1  -3   0    1.97    2.81
   1  -3   0    1.78    1.18
  -1   3   0    7.62    6.41
   1  -3   1 3577.80   40.82
   1  -3   1 3743.41   42.35
  -1   3  -1 3526.21   41.34
  -1   3  -1 3625.12   40.48
   1  -3   2    7.05    3.25
   1  -3   2    7.17    2.63
  -1   3  -2    0.32    3.80
  -1   3  -2    6.59    2.52
   1  -3   3  108.90    4.96
   1  -3   3  106.42    4.79
  -1   3  -3  120.51    7.26
  -1   3  -3  103.80    4.04
   1  -3   4 1118.06   15.06
   1  -3   4 1110.46   15.54
  -1   3  -4 1177.80   16.81
  -1   3  -4 1104.03   15.09
   1  -3   5  319.19    5.45
   1  -3   5  315.89    6.26
  -1   3  -5  325.06    8.26
   1  -3   6 1255.68   33.98
   1  -3   6 1304.56   40.22
  -1   3  -6 1311.71   36.90
   1  -3   7   96.04    3.06
   1  -3   7  118.28    7.05
  -1   3  -7   98.73    7.35
   1  -3   8  673.67    9.02
   1  -3   8  710.21   13.93
  -1   3  -8  662.09   11.79
   1  -3   9  519.08   25.44
  -1   3  -9  510.00   13.86
   1  -3  10    4.89    6.95
   1  -3  11    7.33    8.06
   1  -3  12   83.03   10.33
   1  -3  13   63.46   16.24
   1  -3  14  228.44   34.33
   1  -3  15   89.24   12.20
   1  -3  16    9.60    7.38
  -1   2  17   -2.04    4.30
  -1   2  16  107.27   13.12
  -1   2  15    4.08    6.36
  -1   2  15    3.52    6.13
  -1   2  14  124.98   10.30
  -1   2  14  116.74    9.44
  -1   2  13   16.58    9.89
  -1   2  13    1.52    4.88
  -1   2  12    0.08    6.48
  -1   2  12    8.89    5.95
  -1   2  11  443.10   12.54
  -1   2  11  410.52   10.47
  -1   2  10 1230.29   36.84
  -1   2  10 1185.73   34.88
  -1   2   9  278.66   10.19
  -1   2   9  287.05    8.79
  -1   2   8   92.37    8.50
  -1   2   8   89.28    7.09
  -1   2   7  169.48    7.80
  -1   2   7  162.49    6.15
  -1   2   6  506.78   10.58
  -1   2   6  475.90    9.30
   1  -2  -5   42.84    3.19
  -1   2   5   39.16    7.65
  -1   2   5   39.48    4.17
   1  -2  -4  916.29   11.35
  -1   2   4  958.80   15.12
  -1   2   4  917.73   12.24
   1  -2  -3 1405.23   16.42
   1  -2  -3 1384.50   17.71
  -1   2   3 1391.75   16.82
  -1   2   3 1427.89   19.57
   1  -2  -2 1816.26   18.43
   1  -2  -2 1802.40   23.19
  -1   2   2 1873.48   19.27
  -1   2   2 1830.73   21.66
   1  -2  -1   52.22    5.03
   1  -2  -1   56.23    2.32
  -1   2   1   54.42    6.39
   1  -2   0 2544.39   26.97
   1  -2   0 2522.83   24.89
  -1   2   0 2537.87   27.67
   1  -2   1 7622.98   75.12
   1  -2   1 7795.62   75.98
  -1   2  -1 7702.41   76.09
  -1   2  -1 7880.36   76.83
   1  -2   2  556.66    7.70
   1  -2   2  542.67    6.93
  -1   2  -2  562.44    8.69
  -1   2  -2  540.83    6.57
   1  -2   3   39.73    3.12
   1  -2   3   39.83    3.25
  -1   2  -3   28.98   10.37
  -1   2  -3   46.90    4.10
   1  -2   4  420.32    7.38
   1  -2   4  425.77    7.51
  -1   2  -4  448.28    7.94
  -1   2  -4  417.33    8.36
   1  -2   5  808.80   12.31
   1  -2   5  827.68   13.99
  -1   2  -5  858.45   13.26
   1  -2   6  600.15    8.78
   1  -2   6  627.47   10.93
  -1   2  -6  624.73    9.33
   1  -2   7   10.79    4.43
  -1   2  -7    2.27    1.81
   1  -2   8  644.82    7.68
   1  -2   8  711.98   11.78
  -1   2  -8  676.81    9.95
   1  -2   9  613.17    8.56
   1  -2   9  584.24    8.81
   1  -2   9  612.35   12.76
   1  -2  10 1865.67   44.00
   1  -2  10 1976.93   49.60
   1  -2  11  247.83    5.38
   1  -2  11  233.31   11.40
   1  -2  12  106.55   25.37
   1  -2  13   -0.60    7.84
   1  -2  14  617.70   21.78
   1  -2  15   32.85   10.46
   1  -2  16   -0.12    6.88
  -1   1  17    8.95    5.92
  -1   1  16    3.44    6.21
  -1   1  15  117.78   10.07
  -1   1  15  150.39   11.28
  -1   1  14   62.00    9.33
  -1   1  14   61.04    7.42
  -1   1  13  725.95   28.04
  -1   1  13  736.48   26.30
  -1   1  12  401.59   12.91
  -1   1  12  369.08   16.90
  -1   1  11   98.68    9.44
  -1   1  11   93.51    8.77
  -1   1  10  100.18   10.01
  -1   1  10   94.83    7.26
  -1   1   9  149.28    7.97
  -1   1   9  136.32    6.96
  -1   1   8   54.64    7.07
  -1   1   8   81.13   16.10
  -1   1   7  934.58   15.34
  -1   1   7  945.67   21.16
  -1   1   6   -0.99    4.52
  -1   1   6   -4.12    4.35
   1  -1  -5 1106.09   13.76
   1  -1  -5 1095.09   14.41
  -1   1   5 1128.18   19.81
  -1   1   5 1128.10   16.17
   1  -1  -4  399.01    6.53
   1  -1  -4  380.03    7.09
  -1   1   4  398.28    7.44
  -1   1   4  394.79    8.98
   1  -1  -3 3072.72   30.98
   1  -1  -3 3131.97   32.13
  -1   1   3 3150.99   31.93
  -1   1   3 3166.66   33.33
   1  -1  -2   76.49    2.99
   1  -1  -2   80.76    5.54
  -1   1   2   71.84    3.23
  -1   1   2   87.48    9.37
   1  -1  -1 2021.06   19.94
   1  -1  -1 2110.97   22.05
  -1   1   1 2112.35   20.77
  -1   1   1 2042.19   22.81
   1  -1   0 4840.53   47.93
  -1   1   0 5022.79   49.91
   1  -1   1   25.33    4.26
   1  -1   1   14.64    2.07
  -1   1  -1   25.97    4.56
  -1   1  -1   26.37    2.36
   1  -1   2 2984.16   29.72
   1  -1   2 3081.76   30.94
  -1   1  -2 3058.15   30.43
  -1   1  -2 3186.26   31.70
   1  -1   3  544.63    6.51
   1  -1   3  586.23    8.39
  -1   1  -3  591.21    7.91
  -1   1  -3  560.75    7.26
   1  -1   4  153.51    5.12
   1  -1   4  160.34    6.36
  -1   1  -4  164.06    4.37
  -1   1  -4  159.05    4.59
   1  -1   5 1815.10   20.59
   1  -1   5 1826.73   22.77
  -1   1  -5 1835.93   21.82
  -1   1  -5 1794.03   21.44
   1  -1   6  145.58    4.84
   1  -1   6  149.50    6.89
   1  -1   7    1.49    1.49
   1  -1   7    0.65    4.68
   1  -1   8  609.80   16.71
   1  -1   8  604.27   16.64
   1  -1   8  626.15   19.11
   1  -1   9   78.69    4.29
   1  -1   9   87.84    3.65
   1  -1   9   87.01    7.11
   1  -1  10   54.87    7.65
   1  -1  10   76.44    4.84
   1  -1  10   71.17   14.57
   1  -1  11   98.58    4.92
   1  -1  11   97.00   11.53
   1  -1  12  128.81    5.13
   1  -1  12  144.48   11.60
   1  -1  13  341.42   16.84
   1  -1  14   33.65   10.35
   1  -1  15  258.01   14.18
   1  -1  16  110.81   15.57
  -1   0  17    4.90    5.67
  -1   0  16    2.83    5.29
  -1   0  15    9.12    6.10
  -1   0  14   21.49    5.16
  -1   0  14   28.76    7.17
  -1   0  13  132.17   11.58
  -1   0  13  126.25    8.94
  -1   0  12  287.08   10.92
  -1   0  12  265.93   22.15
  -1   0  11  171.99    7.95
  -1   0  11  187.85   13.89
  -1   0  10    6.63    5.42
  -1   0  10    3.45    5.82
  -1   0   9  975.63   13.96
  -1   0   9  976.28   28.27
  -1   0   8  579.93   17.38
  -1   0   8  609.80   23.30
  -1   0   7 1213.76   18.22
  -1   0   7 1241.95   19.28
  -1   0   6  547.48   14.82
  -1   0   6  574.93   10.98
  -1   0   6  525.21   11.56
   1   0  -5    4.80    2.39
  -1   0   5    2.17    3.81
  -1   0   5    6.81    5.07
  -1   0   5    1.81    2.11
   1   0  -4   72.54    4.61
  -1   0   4   72.18    5.65
  -1   0   4   81.44    8.09
  -1   0   4   82.28    7.41
   1   0  -2 3733.77   36.99
   1   0  -2 3834.96   38.30
  -1   0   2 3865.37   38.40
  -1   0   2 3821.77   38.84
   1   0  -1    9.96    3.02
   1   0  -1    2.73    3.59
  -1   0   1    7.96    3.53
  -1   0   1    5.76    6.88
   1   0   0  765.07   10.19
  -1   0   0  789.12   10.37
  -1   0   0  768.60    9.75
  -1   0   0  748.69    8.22
   1   0   1 3968.04   39.43
  -1   0  -1 4028.26   39.67
  -1   0  -1 4145.90   40.80
  -1   0  -1 3891.94   39.05
   1   0   2  298.71    6.30
  -1   0  -2  311.07    5.09
   1   0   3  696.89    9.74
  -1   0  -3  737.70   13.01
   1   0   4 1067.55   12.01
   1   0   4 1037.34   10.62
   1   0   4 1017.79   13.60
  -1   0  -4 1077.74   12.49
   1   0   5  874.51   11.65
   1   0   5  829.87    9.97
   1   0   5  870.61   18.84
  -1   0  -5  854.26   11.65
   1   0   6 8437.81  219.75
   1   0   6 8145.82  212.01
   1   0   6 8421.33  219.95
   1   0   7  176.73    7.22
   1   0   7  177.69    7.79
   1   0   7  177.91   16.15
   1   0   8   51.87    3.12
   1   0   8   58.56    3.30
   1   0   8   78.41   15.44
   1   0   9  580.80    8.67
   1   0   9  605.37    7.44
   1   0   9  600.08   10.79
   1   0  10  467.43    7.46
   1   0  10  475.74    8.96
   1   0  10  508.21   12.80
   1   0  11  333.84    7.77
   1   0  11  355.86   11.53
   1   0  12    4.41    3.59
   1   0  12    1.58    6.88
   1   0  13   92.61   12.24
   1   0  14   10.11    6.54
   1   0  15    6.88    8.54
   1   0  16   15.11    7.73
   1   0  17   41.85   10.97
  -1  -1  16    8.08    6.39
  -1  -1  15   -0.63    7.00
  -1  -1  14  238.67   11.99
  -1  -1  14  241.43   14.48
  -1  -1  13   95.55   11.56
  -1  -1  13   84.04   21.75
  -1  -1  12   -0.96    4.51
  -1  -1  12   -5.19    6.19
  -1  -1  11  723.32   20.04
  -1  -1  11  729.18   24.81
  -1  -1  10   65.90    7.06
  -1  -1  10   69.14    7.88
  -1  -1   9  541.59    9.63
  -1  -1   9  578.98   12.90
  -1  -1   8  212.06    8.93
  -1  -1   8  206.52   10.74
  -1  -1   7   40.32    3.52
  -1  -1   7   49.20    4.61
  -1  -1   7   41.11    6.69
  -1  -1   6 2031.23   29.66
  -1  -1   6 2105.75   30.90
  -1  -1   6 2110.41   32.11
   1   1  -5  124.81    6.86
   1   1  -5  114.29    3.87
  -1  -1   5  113.47    4.34
  -1  -1   5  131.24   14.54
   1   1  -4  998.59   23.40
   1   1  -4  980.00   15.79
  -1  -1   4  966.39   12.32
  -1  -1   4  968.18   12.84
   1   1  -3    8.79    5.83
   1   1  -3    2.93    3.77
  -1  -1   3   14.78    7.00
  -1  -1   3    7.79    5.06
   1   1  -2  160.54    7.01
   1   1  -2  159.66    4.18
  -1  -1   2  160.85    5.79
  -1  -1   2  175.43    8.73
   1   1  -1 3563.06   36.19
   1   1  -1 3458.58   34.29
  -1  -1   1 3544.79   35.41
  -1  -1   1 3481.38   35.05
   1   1   0 1899.62   21.82
   1   1   0 1964.01   20.48
  -1  -1   0 1966.76   21.29
  -1  -1   0 1966.92   21.21
   1   1   1 3530.62   35.70
   1   1   1 3748.14   40.04
  -1  -1  -1 3706.34   37.41
  -1  -1  -1 3520.60   35.02
   1   1   2 1029.57   11.79
   1   1   2 1041.68   12.69
  -1  -1  -3 3027.34   30.18
  -1  -1  -3 3088.29   31.47
   1   1   4   -4.18    2.21
   1   1   4   -0.45    5.26
  -1  -1  -4   -0.14    2.22
  -1  -1  -4   -2.03    3.28
   1   1   5  218.62    7.52
   1   1   5  232.15    7.81
  -1  -1  -5  224.66    4.81
  -1  -1  -5  225.68    6.07
   1   1   6    9.67    2.71
   1   1   6    9.26    4.73
  -1  -1  -6    7.18    2.78
   1   1   7   -3.38    2.17
   1   1   7   10.98    6.83
  -1  -1  -7    0.95    2.06
   1   1   8 1291.38   17.19
   1   1   8 1323.30   20.13
  -1  -1  -8 1239.00   16.50
   1   1   9  158.63    7.60
   1   1   9  173.02    5.94
   1   1   9  175.60   10.24
   1   1  10   -0.22    0.68
   1   1  10   -2.61    3.70
   1   1  10    8.49    8.09
   1   1  11   12.35    5.60
   1   1  11   15.53    6.22
   1   1  12  291.62    7.37
   1   1  12  299.52   11.49
   1   1  13   13.64    4.89
   1   1  13   10.81    5.99
   1   1  14   -1.96    5.70
   1   1  15  126.29   13.16
   1   1  16   85.12   11.02
   1   1  17    5.33    6.71
  -1  -2  16  213.55   21.26
  -1  -2  15  526.85   23.27
  -1  -2  14   18.70   13.07
  -1  -2  13  118.73    9.03
  -1  -2  13  122.04   10.43
  -1  -2  12  162.79    9.24
  -1  -2  12  161.18   16.46
  -1  -2  11  468.01   10.55
  -1  -2  11  417.58   17.44
  -1  -2  10  466.07   16.18
  -1  -2  10  452.01   17.50
  -1  -2   9   -3.50    4.62
  -1  -2   9   -3.07    5.92
   1   2  -8  121.59    5.16
  -1  -2   8  136.74   10.44
   1   2  -7  476.67   17.69
  -1  -2   7  466.21    9.72
   1   2  -6 2525.94   35.55
  -1  -2   6 2438.34   30.46
  -1  -2   6 2443.45   31.75
   1   2  -5   86.14    7.29
  -1  -2   5   72.51    4.78
  -1  -2   5   80.93    6.00
   1   2  -4 1013.93   15.53
   1   2  -4 1014.49   13.73
  -1  -2   4  956.65   12.40
  -1  -2   4 1029.82   16.45
   1   2  -3 1017.01   15.04
   1   2  -3 1017.11   11.95
  -1  -2   3  989.72   16.88
  -1  -2   3 1032.60   13.17
   1   2  -2 3687.04   38.49
   1   2  -2 3629.38   36.49
  -1  -2   2 3589.98   37.05
  -1  -2   2 3624.96   37.04
   1   2  -1   33.32    5.73
   1   2  -1   54.08    4.34
  -1  -2   1   54.42    3.96
  -1  -2   1   59.84    6.26
   1   2   0 1861.99   21.51
   1   2   0 1913.64   19.91
  -1  -2   0 1907.75   20.21
   1   2   1 2476.63   32.23
   1   2   1 2470.74   27.43
  -1  -2  -1 2496.45   25.92
  -1  -2  -1 2419.58   24.83
   1   2   2   86.83    7.93
   1   2   2   76.55    6.54
  -1  -2  -2   89.59    5.41
  -1  -2  -2   87.39    3.95
   1   2   3   82.95    5.88
   1   2   3   95.40    6.45
  -1  -2  -3  106.15    5.72
  -1  -2  -3   78.88    5.59
   1   2   4  541.07    8.85
   1   2   4  550.76   10.22
  -1  -2  -4  520.81    7.79
  -1  -2  -4  530.17    8.15
   1   2   5 2172.58   26.01
   1   2   5 2154.35   26.92
  -1  -2  -5 2053.57   24.30
  -1  -2  -5 2098.77   24.84
   1   2   6  174.97    7.48
   1   2   6  169.73   11.32
  -1  -2  -6  163.76    6.18
   1   2   7 1856.59   24.54
   1   2   7 1819.87   25.88
  -1  -2  -7 1795.48   22.95
   1   2   8  161.54    9.92
   1   2   8  154.40   11.34
  -1  -2  -8  147.33    4.22
   1   2   9   11.35    5.84
   1   2   9    2.28    5.41
   1   2  10  382.58   10.10
   1   2  10  370.89   11.04
   1   2  11  694.95   23.71
   1   2  11  692.26   20.62
   1   2  12   45.20    8.93
   1   2  12   48.74    7.18
   1   2  13 1826.48   17.56
   1   2  13 1815.69   22.93
   1   2  14    2.46    4.41
   1   2  14    4.26    4.77
   1   2  15    0.63    5.92
   1   2  16   45.59    7.93
   1   2  17    2.29    6.13
  -1  -3  15   84.76   11.97
  -1  -3  14  299.20   16.91
  -1  -3  13   15.64    7.97
  -1  -3  12   89.60    7.80
  -1  -3  12   96.68   11.74
  -1  -3  11   26.67    6.56
  -1  -3  11   11.29    8.27
  -1  -3  10   16.60   10.15
   1   3  -9  140.55    9.83
  -1  -3   9  120.23    8.95
   1   3  -8    3.17    2.50
  -1  -3   8    2.88    5.37
   1   3  -7  145.88    8.63
  -1  -3   7  144.89   18.27
   1   3  -6   -2.42    4.17
  -1  -3   6    6.54    6.33
   1   3  -5 2537.35   33.35
  -1  -3   5 2524.94   32.08
   1   3  -4   95.26    7.79
  -1  -3   4   80.92    4.23
  -1  -3   4   98.33    6.02
   1   3  -3  339.83   18.88
   1   3  -3  313.57    9.49
  -1  -3   3  298.15    7.13
  -1  -3   3  314.23    7.40
   1   3  -2 1015.77   15.71
   1   3  -2  982.97   12.48
  -1  -3   2  961.33   17.07
  -1  -3   2  993.01   13.51
   1   3  -1 4225.12   48.92
   1   3  -1 4201.61   47.20
  -1  -3   1 4186.64   47.60
  -1  -3   1 4207.03   47.49
   1   3   0   19.59    6.15
   1   3   0   32.67    3.09
  -1  -3   0   23.21    3.48
  -1  -3   0   26.75    5.42
   1   3   1   32.12   15.19
  -1  -3  -1   60.33   14.83
  -1  -3  -1   72.47    8.78
  -1  -3  -1   37.17    3.89
   1   3   2  492.08    9.94
   1   3   2  507.88   13.80
  -1  -3  -2  497.78    8.20
  -1  -3  -2  507.46   10.20
   1   3   3 2570.66   30.95
   1   3   3 2527.83   30.01
  -1  -3  -3 2581.14   30.26
  -1  -3  -3 2510.21   28.96
   1   3   4  598.18   16.36
   1   3   4  601.27   11.65
  -1  -3  -4  598.99    9.97
  -1  -3  -4  623.98   11.78
   1   3   5  754.71   13.91
   1   3   5  774.03   13.96
  -1  -3  -5  763.62   12.84
   1   3   6   74.01    6.69
   1   3   6   90.04    7.53
   1   3   7   -3.83    4.23
   1   3   7    1.31    5.00
   1   3   8  144.35    8.67
   1   3   8  137.61   15.80
   1   3   9 1996.68   19.82
   1   3   9 1967.13   19.82
   1   3  10   16.48    8.09
   1   3  10    9.45    6.78
   1   3  11  702.32   19.98
   1   3  11  703.10   33.39
   1   3  12    5.98    4.83
   1   3  12    2.52    5.49
   1   3  13  361.03   11.95
   1   3  13  374.46   13.92
   1   3  14   24.17    7.33
   1   3  14   21.52    5.40
   1   3  15   18.37    7.83
   1   3  16   69.79   10.53
   1   3  17    8.29    9.10
  -1  -4  15   93.01   19.83
  -1  -4  14   29.51   12.02
  -1  -4  13    5.15    6.50
  -1  -4  12    1.84    4.04
  -1  -4  12   13.31   11.65
   1   4 -11 1014.77   39.84
  -1  -4  11 1057.67   37.71
   1   4 -10    9.55    4.81
  -1  -4  10    8.16    5.64
   1   4  -9   19.11    4.21
  -1  -4   9   19.08    7.15
   1   4  -8 1893.24   53.33
  -1  -4   8 1965.78   56.26
   1   4  -7  126.38    7.22
  -1  -4   7  127.05   10.05
   1   4  -6  663.59   10.61
  -1  -4   6  658.60   13.32
   1   4  -5   51.82    6.50
  -1  -4   5   56.29   10.62
   1   4  -4  754.01   16.13
  -1  -4   4  752.51   14.13
   1   4  -3 1106.93   22.70
  -1  -4   3 1143.37   16.86
   1   4  -2  252.35   12.03
  -1  -4   2  253.59   12.43
   1   4  -1   74.78   11.16
   1   4  -1   64.81    4.02
  -1  -4   1   70.03   12.45
   1   4   0 2158.61   42.21
  -1  -4   0 2374.21   33.71
  -1  -4   0 2340.57   33.62
   1   4   1  978.02   22.15
  -1  -4  -1  963.67   16.11
  -1  -4  -1 1019.59   16.14
   1   4   2  614.62   13.18
  -1  -4  -2  598.80   11.40
  -1  -4  -2  631.12   11.22
   1   4   3   52.73    6.69
   1   4   3   59.42    5.78
  -1  -4  -3   48.22    3.35
   1   4   4 2863.75   42.21
   1   4   4 2861.38   43.18
   1   4   5  154.58   12.37
   1   4   5  155.89   15.65
   1   4   6 1616.80   23.66
   1   4   6 1647.98   23.49
   1   4   7    2.00    4.97
   1   4   7   17.51    6.23
   1   4   8  226.70   10.06
   1   4   8  230.95    9.40
   1   4   9  186.33   13.16
   1   4   9  193.48    9.37
   1   4  10 1488.85   37.78
   1   4  10 1494.69   37.98
   1   4  11  182.29    9.59
   1   4  11  190.95    8.84
   1   4  12   99.27    9.28
   1   4  12  121.01    8.42
   1   4  13   44.92   11.37
   1   4  13   43.62    9.01
   1   4  14  184.97   10.55
   1   4  14  146.06   23.41
   1   4  15  176.19   12.22
   1   4  15  166.37   14.49
   1   4  16   15.76    6.52
   1   4  17   90.22    9.17
  -1  -5  14    9.31    7.34
  -1  -5  13   84.81   10.16
  -1  -5  12  407.27   17.79
   1   5 -11  199.60   14.04
  -1  -5  11  209.38   14.27
   1   5 -10 2160.90   69.35
  -1  -5  10 2268.10   25.37
   1   5  -9  391.84   15.26
  -1  -5   9  414.50   15.52
   1   5  -8   67.30    7.17
  -1  -5   8   68.28   18.73
   1   5  -7  579.26   16.71
  -1  -5   7  594.73   18.12
   1   5  -6    2.90    4.14
  -1  -5   6   11.48    5.74
   1   5  -5  761.39   13.75
  -1  -5   5  774.99   13.78
   1   5  -4 2057.81   25.72
  -1  -5   4 2039.77   20.59
   1   5  -3   36.50    6.30
  -1  -5   3   39.85    9.20
   1   5  -2    1.17    2.53
  -1  -5   2    3.48    3.86
   1   5  -1  490.14   11.80
  -1  -5   1  465.82    8.81
   1   5   0  359.06   13.59
  -1  -5   0  367.35    8.28
   1   5   1  735.60   14.64
  -1  -5  -1  758.32   12.60
   1   5   2  227.60   10.08
  -1  -5  -2  221.55    6.03
   1   5   3   66.05    7.84
   1   5   4   41.60    8.85
   1   5   4   56.68   10.59
   1   5   5  620.76   19.72
   1   5   5  645.70   21.45
   1   5   6   -0.72    5.73
   1   5   6    2.52    3.09
   1   5   7   53.14   11.05
   1   5   7   51.40   10.89
   1   5   8    8.04    6.27
   1   5   8   11.01    5.73
   1   5   9   71.12   11.89
   1   5   9   66.89    6.35
   1   5  10   36.34    8.93
   1   5  10   40.11    5.48
   1   5  11   95.72   23.64
   1   5  11  119.06    7.18
   1   5  12   60.57   11.68
   1   5  12   64.86    8.97
   1   5  13   -6.53    6.64
   1   5  13   -3.04    5.08
   1   5  14   46.36   11.02
   1   5  14   29.82    8.44
   1   5  15    1.96    5.67
   1   5  15    3.55    5.35
   1   5  16  103.76    8.53
  -1  -6  13  252.31   12.85
  -1  -6  12  115.05   12.31
  -1  -6  11   12.27    7.33
   1   6 -10   12.05    7.12
  -1  -6  10    5.98    7.13
   1   6  -9   99.93    8.45
  -1  -6   9   94.45   30.88
   1   6  -8  424.11   11.73
  -1  -6   8  433.08   14.43
   1   6  -7  873.83   14.23
  -1  -6   7  878.37   16.96
   1   6  -6   19.43    5.18
  -1  -6   6   20.34    5.88
   1   6  -5   32.18    6.91
  -1  -6   5   40.98    7.76
   1   6  -4  272.06   10.55
  -1  -6   4  256.99   15.13
   1   6  -3  981.36   31.85
  -1  -6   3 1012.23   29.86
   1   6  -2  831.96   17.05
  -1  -6   2  807.78   17.23
   1   6  -1  258.74   20.45
  -1  -6   1  219.59    7.56
   1   6   0  505.22   13.10
  -1  -6   0  508.20    9.10
   1   6   1   97.93   22.86
  -1  -6  -1   93.52    8.15
   1   6   2 1765.89   19.25
  -1  -6  -2 1802.61   17.85
   1   6   3 1160.97   32.79
  -1  -6  -3 1144.95   17.51
   1   6   4  357.42   16.03
  -1  -6  -4  362.25    9.36
   1   6   5  195.61   29.97
   1   6   5  162.96    7.92
   1   6   6   83.52   19.58
   1   6   6   84.78   12.87
   1   6   7  605.91   20.15
   1   6   7  577.09   18.65
   1   6   8  104.86   27.96
   1   6   8  116.75    8.87
   1   6   9    5.37    8.75
   1   6   9    6.91    3.23
   1   6  10    9.40    8.90
   1   6  10    5.27    3.48
   1   6  11  259.27   17.32
   1   6  11  271.98   13.63
   1   6  12  183.59   14.67
   1   6  12  187.78   13.50
   1   6  13   96.11   10.28
   1   6  13   94.40    9.42
   1   6  14   55.85    9.95
   1   6  14   60.28    7.60
   1   6  15   -1.07    6.52
   1   6  15    6.22    6.39
   1   6  16   38.55    6.42
  -1  -7  12  172.62   11.10
  -1  -7  11   11.89    7.58
  -1  -7  10    2.05    6.37
   1   7  -9    1.85    3.82
  -1  -7   9   -2.68    6.50
   1   7  -8  210.88   11.55
  -1  -7   8  213.66   15.50
   1   7  -7    0.10    5.39
  -1  -7   7   -4.82    7.06
   1   7  -6    4.97    5.21
  -1  -7   6    2.48    6.80
   1   7  -5  544.85   12.83
  -1  -7   5  538.24   12.21
   1   7  -4  220.10   13.28
  -1  -7   4  212.63   11.90
   1   7  -3 1093.27   20.13
  -1  -7   3 1101.22   14.61
   1   7  -2   58.26   10.90
  -1  -7   2   64.08    6.25
   1   7  -1    7.27    5.84
  -1  -7   1   10.31    5.58
   1   7   0   29.47    8.06
  -1  -7   0   22.03    5.11
   1   7   1  965.96   31.58
  -1  -7  -1 1020.66   26.37
   1   7   2   15.05    6.97
  -1  -7  -2   21.28    5.53
   1   7   3  584.39   28.62
  -1  -7  -3  619.43   17.53
  -1  -7  -4  355.64    7.53
   1   7   5  953.00   20.70
  -1  -7  -5  905.08   21.80
   1   7   6  259.48   15.89
   1   7   6  257.56    9.83
   1   7   7  308.30   19.17
   1   7   7  286.40   15.45
   1   7   8  373.79   17.41
   1   7   8  379.54   11.24
   1   7   9   67.44   20.61
   1   7   9   85.20   20.45
   1   7  10   20.72   10.00
   1   7  10    2.83    3.09
   1   7  11   -8.66    8.58
   1   7  11    2.90    1.99
   1   7  12   65.99   11.46
   1   7  12   41.24   11.38
   1   7  13   10.74    8.79
   1   7  13    7.75    3.71
   1   7  14   -3.95    7.68
   1   7  14   -0.13    4.06
   1   7  15   47.05   12.95
   1   7  15   33.10   21.12
   1   7  16    5.78    3.15
  -1  -8  11   89.32   10.21
  -1  -8  10   17.87    8.49
  -1  -8   9   82.92   11.04
   1   8  -8   17.55    7.17
  -1  -8   8   18.77    8.84
   1   8  -7  440.39   14.49
  -1  -8   7  425.33   14.82
   1   8  -6  176.66   10.22
  -1  -8   6  176.72   11.33
   1   8  -5   50.70   17.14
  -1  -8   5   41.29    7.48
   1   8  -4  177.44   12.79
  -1  -8   4  181.16   16.82
   1   8  -3  372.89   15.82
  -1  -8   3  341.02   15.29
   1   8  -2  302.05   14.42
  -1  -8   2  296.86   13.22
   1   8  -1  116.55    8.14
  -1  -8   1   99.16    6.49
   1   8   0   15.27    8.71
  -1  -8   0    8.44    3.88
   1   8   1  188.03   11.23
  -1  -8  -1  135.77    6.17
   1   8   2  185.16   10.95
  -1  -8  -2  156.26   20.89
   1   8   3  879.64   18.28
  -1  -8  -3  830.61   13.87
   1   8   4    3.95    5.61
  -1  -8  -4   -0.98    5.05
   1   8   5   85.48   13.07
  -1  -8  -5   61.73    8.35
   1   8   6    2.83    9.17
  -1  -8  -6   14.69    6.51
   1   8   7  301.42   19.73
  -1  -8  -7  287.19   14.59
   1   8   8  201.44   16.74
   1   8   8  160.48   15.38
   1   8   9   23.25    9.30
   1   8   9   14.58    5.55
   1   8  10   13.12    8.70
   1   8  10    4.64    3.46
   1   8  11   -0.56    3.82
   1   8  11    0.12    1.94
   1   8  12  165.93   43.77
   1   8  12  175.36   18.13
   1   8  13    2.18    5.26
   1   8  13    3.51    1.73
   1   8  14  144.16   17.78
  -1  -9   9    7.87    6.74
  -1  -9   8   21.36    7.39
   1   9  -7   31.11    5.61
  -1  -9   7   40.29    8.01
   1   9  -6   49.33    8.85
  -1  -9   6   35.52    7.09
   1   9  -5  233.51   11.81
  -1  -9   5  221.43   11.88
   1   9  -4   23.18    8.50
  -1  -9   4   18.87    5.46
   1   9  -3    0.22    6.72
  -1  -9   3    0.61    4.85
   1   9  -2   80.53   12.14
  -1  -9   2   86.76   12.34
   1   9  -1   -1.84    7.37
  -1  -9   1    9.74    3.88
   1   9   0  129.15   10.81
  -1  -9   0  103.05   16.43
   1   9   1  107.12    9.38
  -1  -9  -1   92.08   14.24
   1   9   2  195.17   11.51
  -1  -9  -2  185.45    8.42
   1   9   3   44.54   12.70
  -1  -9  -3   50.51    7.41
   1   9   4  266.21   22.03
  -1  -9  -4  244.10   16.54
   1   9   5  274.49   20.98
  -1  -9  -5  270.76   10.26
   1   9   6  112.74   27.97
  -1  -9  -6  126.74    7.89
   1   9   7   89.89   19.00
  -1  -9  -7   60.03    7.25
   1   9   8   17.63   12.36
   1   9   9   14.45    8.15
   1   9  10   17.67   12.35
   1   9  11  272.88   17.38
   1  10  -6    5.89    4.18
   1  10  -5  754.44   14.22
   1  10  -4   13.64    7.03
   1  10  -3   19.74   11.53
   1  10  -2  275.31   27.34
   1  10  -1  287.30   23.72
   1  10   0   10.05    7.35
   1  10   1  365.60   14.85
   1  10   2  326.82   19.72
   1  10   3  324.53   29.31
   1  10   4   50.06   14.49
   1  10   5   40.61   12.38
   1  10   6  400.03   51.72
   1  10   7   -1.04    8.56
  -2   9   5  215.62   13.38
  -2   9   4    6.13    7.62
  -2   9   3   -4.58    7.32
  -2   9   2   16.46    7.26
  -2   9   1    9.20    8.16
  -2   9   0   19.21    5.74
  -2   9  -1    9.11    8.63
  -2   9  -2  233.24   10.37
  -2   9  -3   15.93   13.35
  -2   8   9   -6.40    8.39
  -2   8   8   11.51    9.49
  -2   8   7  212.33   17.14
  -2   8   6  143.26   11.08
  -2   8   5    8.18    9.74
  -2   8   4    8.30    7.12
  -2   8   3   63.96   11.26
  -2   8   2  426.49   17.07
  -2   8   1    5.50    7.73
  -2   8   0    5.34    7.01
  -2   8  -1  118.47   18.30
  -2   8  -2  315.21   26.13
  -2   8  -3   76.20    8.38
  -2   8  -4  202.85   20.25
  -2   8  -5  242.12   11.49
  -2   7  11   73.63   12.99
  -2   7  10  116.18   14.26
  -2   7   9  101.42   12.56
  -2   7   8   28.93   14.16
  -2   7   7   -6.37    7.85
  -2   7   6   12.94    6.99
  -2   7   5    0.22    3.85
  -2   7   4    2.72    6.00
  -2   7   3   81.34   10.15
  -2   7   2    7.65    7.72
  -2   7   1  436.10   18.14
  -2   7   0    8.49    5.26
  -2   7  -1   -1.45    4.98
  -2   7  -2    2.48    3.77
  -2   7  -3  241.14   24.51
  -2   7  -4   38.13   16.85
  -2   7  -5   12.37    5.59
  -2   7  -6  121.09    6.88
  -2   6  13    2.41    6.87
  -2   6  12  172.16   29.58
  -2   6  11  231.77   18.03
  -2   6  10    1.90    9.34
  -2   6   9  127.49   28.37
  -2   6   8  116.45   11.54
  -2   6   7  779.20   30.53
  -2   6   6  272.88   11.45
  -2   6   5   -6.03    7.20
  -2   6   4   74.84    7.80
  -2   6   3 1349.74   19.99
   2  -6  -2  680.92    7.33
  -2   6   2  667.30   13.38
   2  -6  -1   90.83    3.96
  -2   6   1  106.45    9.50
   2  -6   0  997.89   10.02
  -2   6   0 1035.01   19.72
   2  -6   1   29.62    6.24
  -2   6  -1   40.30    5.84
   2  -6   2  101.14    5.10
  -2   6  -2  115.83    7.28
   2  -6   3  397.47    6.20
  -2   6  -3  413.07   10.22
   2  -6   4  459.61    7.88
  -2   6  -4  473.55   10.42
   2  -6   5    0.99    3.78
  -2   6  -5    1.23    3.20
   2  -6   6   58.66    7.30
  -2   6  -6   55.38    7.99
   2  -6   7  108.38    7.91
  -2   6  -7   88.89   11.59
   2  -6   8  558.63   21.97
   2  -6   9    5.13    5.32
   2  -6  10  220.17   10.55
   2  -6  11   25.77    4.97
   2  -6  12    5.68    4.60
   2  -6  13    6.85    5.21
  -2   5  15   -2.59    7.86
  -2   5  14   71.41   13.08
  -2   5  13   20.72    8.44
  -2   5  12    3.05    8.86
  -2   5  12    5.01    4.12
  -2   5  11   36.46   13.48
  -2   5  11   17.30    3.88
  -2   5  10   89.31   12.95
  -2   5  10   81.27    6.40
  -2   5   9   56.69   13.90
  -2   5   9   46.63    5.61
  -2   5   8  144.31   16.91
  -2   5   8  128.25    6.91
  -2   5   7  185.35   15.75
  -2   5   7  175.80    6.34
  -2   5   6  812.49   16.83
  -2   5   6  823.93   11.86
  -2   5   5  333.20   13.04
  -2   5   5  320.56    8.61
   2  -5  -4 2052.56   56.24
  -2   5   4 2031.63   58.01
   2  -5  -3 1520.15   41.46
   2  -5  -3 1524.84   41.78
  -2   5   3 1633.72   48.55
   2  -5  -2  129.29    3.53
   2  -5  -2  136.17    6.32
  -2   5   2  156.19   11.39
   2  -5  -1   58.28    3.11
   2  -5  -1   69.80    5.22
  -2   5   1   60.95    9.13
   2  -5   0  802.86    9.49
   2  -5   0  836.12   10.17
  -2   5   0  871.83   18.81
   2  -5   1   42.39    3.33
   2  -5   1   52.10    4.15
  -2   5  -1   58.70    6.20
   2  -5   2   31.21    6.34
  -2   5  -2   31.71    5.75
  -2   5  -2   30.02    3.22
   2  -5   3    7.52    4.29
  -2   5  -3    7.97    4.45
   2  -5   4  437.71   12.33
  -2   5  -4  413.64   13.40
   2  -5   5  823.06   11.46
  -2   5  -5  808.71   12.65
   2  -5   6  404.33    8.71
  -2   5  -6  403.73   14.19
   2  -5   7   12.61    6.56
  -2   5  -7   16.10    4.73
   2  -5   8    3.71    5.78
  -2   5  -8    1.51    2.97
   2  -5   9  197.60   14.79
   2  -5  10   -0.46    5.13
   2  -5  11   27.44    8.67
   2  -5  12    7.56    6.27
   2  -5  13   18.40    6.42
   2  -5  14    5.54    5.09
  -2   4  16   76.98   10.36
  -2   4  16   54.09   12.80
  -2   4  15   91.90   12.14
  -2   4  15   83.22    7.16
  -2   4  14  328.03   14.05
  -2   4  14  351.17   11.52
  -2   4  13  186.91   16.10
  -2   4  13  195.36   10.23
  -2   4  12   11.53    9.13
  -2   4  12    4.88    4.12
  -2   4  11    3.34    9.05
  -2   4  11    1.41    3.84
  -2   4  10   11.79    9.40
  -2   4  10    4.92    3.99
  -2   4   9  418.61   36.32
  -2   4   9  449.86    9.09
  -2   4   8  164.05   30.19
  -2   4   8  179.57    5.67
  -2   4   7    9.58    8.01
  -2   4   7   19.07    3.70
   2  -4  -6  347.47   10.35
  -2   4   6  341.60   15.10
  -2   4   6  353.84   11.26
   2  -4  -5  456.55    6.58
  -2   4   5  456.32   17.44
  -2   4   5  461.16    7.58
   2  -4  -4    0.28    0.84
  -2   4   4   -0.53    6.69
  -2   4   4    0.38    0.98
   2  -4  -3  612.78    5.15
   2  -4  -3  620.34    6.97
  -2   4   3  610.08   13.29
   2  -4  -2   19.14    1.34
   2  -4  -2   21.01    4.22
  -2   4   2   23.69    8.12
   2  -4  -1    2.39    1.00
   2  -4  -1   -0.13    0.85
  -2   4   1   -0.82    5.61
   2  -4   0   57.18    2.21
   2  -4   0   56.51    3.56
  -2   4   0   64.28    7.78
   2  -4   1  987.05   26.56
   2  -4   1 1023.36   27.52
  -2   4  -1 1050.30   29.88
   2  -4   2  720.18   19.71
  -2   4  -2  713.49   21.06
  -2   4  -2  726.69   19.87
   2  -4   3   16.22    4.31
  -2   4  -3   16.74    5.78
  -2   4  -3   13.13    2.46
   2  -4   4 1816.30   14.93
  -2   4  -4 1813.37   21.25
   2  -4   5  118.74    6.36
  -2   4  -5  101.89    5.93
   2  -4   6   24.35    6.38
  -2   4  -6   13.17    3.95
  -2   4  -7 1074.80   26.18
   2  -4   8   11.77    5.19
  -2   4  -8    4.49    2.69
   2  -4   9   83.94    9.43
   2  -4  10  314.01   32.61
   2  -4  11  193.14   21.16
   2  -4  12   14.68    5.25
   2  -4  13   54.12    9.55
   2  -4  14    5.17    6.91
   2  -4  15  221.85   11.01
  -2   3  17  112.92   12.18
  -2   3  16   58.84    8.99
  -2   3  16   62.55    8.31
  -2   3  15   61.47   12.89
  -2   3  15   26.07   12.62
  -2   3  14    6.40    7.37
  -2   3  14   -0.92    3.02
  -2   3  13    5.81    8.00
  -2   3  13    1.26    4.88
  -2   3  12    0.64    8.35
  -2   3  12    6.53    6.40
  -2   3  11  102.54   15.26
  -2   3  11  104.85    6.84
  -2   3  10   82.25   11.78
  -2   3  10   75.79    5.54
  -2   3   9  310.27   12.14
  -2   3   9  306.47    8.52
  -2   3   8  636.26   22.61
  -2   3   8  572.45   20.05
  -2   3   7  201.36    9.74
  -2   3   7  213.05   18.04
   2  -3  -6  473.11    5.84
  -2   3   6  476.98   11.48
  -2   3   6  468.68    7.77
   2  -3  -5  475.27   13.32
  -2   3   5  503.98   17.77
  -2   3   5  477.38   13.82
   2  -3  -4 2060.09   24.96
  -2   3   4 2206.99   31.35
  -2   3   4 2133.87   26.17
   2  -3  -3   61.01    2.56
  -2   3   3   61.76    9.46
  -2   3   3   57.16    3.74
   2  -3  -2 1064.18   13.03
   2  -3  -2 1039.62   12.55
  -2   3   2 1080.36   18.04
   2  -3  -1 1919.03   26.41
   2  -3  -1 1989.69   27.30
  -2   3   1 2029.48   32.15
   2  -3   0  556.91    8.77
   2  -3   0  550.29    7.93
   2  -3   1 1378.61   19.31
  -2   3  -1 1456.52   23.10
  -2   3  -1 1421.45   20.20
   2  -3   2  863.61   12.57
   2  -3   2  861.85   11.45
  -2   3  -2  880.50   13.59
  -2   3  -2  869.74   11.58
   2  -3   3  158.51    4.31
   2  -3   3  168.47    3.61
  -2   3  -3  165.02    5.84
  -2   3  -3  168.41    3.45
   2  -3   4    3.05    2.26
   2  -3   4    0.90    2.52
  -2   3  -4    1.64    3.13
  -2   3  -4   -0.16    1.95
   2  -3   5  209.14    6.53
   2  -3   5  221.89    8.35
  -2   3  -5  236.35    9.28
   2  -3   6  484.18    7.03
   2  -3   6  517.53   13.29
  -2   3  -6  521.93    7.17
   2  -3   7   78.76    3.93
   2  -3   7  102.92   14.48
  -2   3  -7   90.21    5.42
   2  -3   8   81.53   17.44
   2  -3   9  140.99    9.08
  -2   3  -9  105.11    6.29
   2  -3  10    4.63    6.46
   2  -3  11   -5.14    7.31
   2  -3  12  423.62   20.34
   2  -3  13   22.81    9.61
   2  -3  14   46.41   11.87
   2  -3  15    3.09    7.14
   2  -3  16    3.60    6.76
  -2   2  17   62.32   14.42
  -2   2  16    5.13    6.16
  -2   2  16    3.05    4.83
  -2   2  15   10.73    6.28
  -2   2  14    6.55    7.00
  -2   2  14   13.97    7.83
  -2   2  13   11.01    7.85
  -2   2  13   12.11    5.69
  -2   2  12    9.47    8.74
  -2   2  12    4.59    4.05
  -2   2  11  525.76   16.96
  -2   2  11  481.94    9.65
  -2   2  10   76.23   12.36
  -2   2  10   70.80    6.25
  -2   2   9  217.29   11.40
  -2   2   9  209.78    7.26
  -2   2   8  267.99   10.86
  -2   2   8  258.67    6.77
  -2   2   7  104.52    8.70
  -2   2   7  111.03    5.53
   2  -2  -6    3.49    1.95
  -2   2   6    0.37    5.60
  -2   2   6    2.54    2.62
   2  -2  -5   78.20    6.03
  -2   2   5   74.05    8.74
  -2   2   5   78.75    4.29
   2  -2  -4  145.95    4.90
  -2   2   4  146.39    9.43
  -2   2   4  143.25    5.28
   2  -2  -3 1208.02   17.15
  -2   2   3 1253.76   21.11
  -2   2   3 1241.16   17.82
   2  -2  -2  692.75    8.12
  -2   2   2  703.53   14.40
   2  -2  -1   82.10    3.95
  -2   2   1   82.19    7.84
   2  -2   0  219.93    4.86
  -2   2   0  246.44    7.32
   2  -2   1 6364.88  166.05
   2  -2   1 6281.38  163.42
  -2   2  -1 6668.08  174.25
   2  -2   2 2649.21   30.42
   2  -2   2 2585.15   29.08
  -2   2  -2 2661.72   31.21
  -2   2  -2 2506.56   28.29
   2  -2   3  743.00   11.64
   2  -2   3  734.37   11.43
  -2   2  -3  724.88   11.87
  -2   2  -3  737.61   11.68
   2  -2   4   56.39    3.59
   2  -2   4   60.50    5.79
  -2   2  -4   53.13    4.68
  -2   2  -4   58.93    3.34
   2  -2   5    0.61    1.53
   2  -2   5   -0.85    3.06
  -2   2  -5    1.67    1.50
  -2   2  -5   -0.92    1.88
   2  -2   6   -0.46    1.15
   2  -2   6    1.89    3.71
  -2   2  -6    2.78    1.87
   2  -2   8    4.60    1.74
   2  -2   8   -0.12    4.63
   2  -2   9   39.52    4.23
   2  -2   9   42.30    3.75
   2  -2   9   64.71   12.05
   2  -2  10  145.56    9.33
   2  -2  11 1796.18   22.91
   2  -2  12  381.72   17.85
   2  -2  13   23.21   10.40
   2  -2  14    3.93    4.61
   2  -2  15   -7.66    6.39
   2  -2  16   79.28   12.25
  -2   1  17    1.32    4.53
  -2   1  16  517.63   40.08
  -2   1  16  607.68   15.95
  -2   1  15    0.99    6.69
  -2   1  15    2.44    5.38
  -2   1  14  201.73   14.26
  -2   1  14  224.58   13.77
  -2   1  13  194.74   15.35
  -2   1  13  216.13   12.91
  -2   1  12  249.55   13.54
  -2   1  12  268.53    8.71
  -2   1  11   14.27    6.62
  -2   1  11    0.23    4.30
  -2   1  10  534.99   17.95
  -2   1  10  563.89   16.86
  -2   1   9   30.98    9.03
  -2   1   9   41.22    8.15
  -2   1   8 1474.48   19.18
  -2   1   8 1390.73   20.84
  -2   1   7 1316.30   37.33
  -2   1   7 1311.37   37.87
  -2   1   6  794.04   14.24
  -2   1   6  810.20   12.70
   2  -1  -5  242.40    7.39
  -2   1   5  256.29   11.38
  -2   1   5  250.44    8.30
   2  -1  -4    4.26    1.86
  -2   1   4   15.83    6.84
  -2   1   4    8.89    3.31
   2  -1  -3  626.52    7.96
   2  -1  -3  609.78    9.75
  -2   1   3  637.69   10.65
  -2   1   3  623.16   11.81
   2  -1  -2  384.53    5.14
   2  -1  -2  361.63    6.92
  -2   1   2  395.56    6.07
  -2   1   2  380.27   10.66
   2  -1  -1 1853.73   20.65
  -2   1   1 1852.92   22.25
  -2   1   1 1871.40   18.39
   2  -1   0  122.38    5.91
  -2   1   0  135.20    7.79
   2  -1   1  222.26    5.03
   2  -1   1  228.71    4.40
  -2   1  -1  235.87    7.44
  -2   1  -1  218.00    3.10
   2  -1   2  424.61    6.57
   2  -1   2  411.50    5.41
  -2   1  -2  415.46    6.47
  -2   1  -2  410.58    5.10
   2  -1   3   10.05    1.84
   2  -1   3   11.91    2.89
  -2   1  -3   15.14    2.69
  -2   1  -3   18.26    3.39
   2  -1   4  438.84    5.63
   2  -1   4  440.93    7.18
  -2   1  -4  451.68    7.52
  -2   1  -4  438.27    9.46
   2  -1   5  474.98    6.86
   2  -1   5  499.84    9.61
  -2   1  -5  485.58    8.45
   2  -1   6 1146.78   16.72
   2  -1   7  211.48   17.58
   2  -1   8  509.68   16.80
   2  -1   9  728.32    7.61
   2  -1  10  254.65    3.34
   2  -1  10  280.22    9.19
   2  -1  11   82.95   10.98
   2  -1  12   86.42   17.47
   2  -1  13   79.86   11.16
   2  -1  14   11.13    7.52
   2  -1  15   10.31    7.92
   2  -1  16  187.81   18.68
  -2   0  16  179.47   18.10
  -2   0  15   58.81    9.53
  -2   0  15   61.75    8.71
  -2   0  14   21.65    7.95
  -2   0  14    7.29    8.25
  -2   0  13    7.32    6.80
  -2   0  13    1.53    3.49
  -2   0  12  218.66   11.47
  -2   0  12  216.81   19.45
  -2   0  11  633.98   14.05
  -2   0  11  604.46   12.31
  -2   0  10  878.16   27.74
  -2   0  10  852.77   28.75
  -2   0   9   58.39    8.32
  -2   0   9   51.82    6.80
  -2   0   8    8.23    4.99
  -2   0   8   -4.63    4.73
  -2   0   7    6.87    4.70
  -2   0   7    4.10    6.40
  -2   0   6 2517.66   33.28
  -2   0   6 2412.38   31.38
   2   0  -5  381.61   11.15
  -2   0   5  380.67   12.55
  -2   0   5  378.29   13.96
   2   0  -4 3796.75   42.67
  -2   0   4 3919.49   45.68
  -2   0   4 3824.56   43.73
  -2   0   4 3689.55   44.71
   2   0  -3   42.37    3.29
  -2   0   3   41.71    7.23
  -2   0   3   51.15    4.79
  -2   0   3   48.24    5.80
   2   0  -2 6324.85   62.04
  -2   0   2 6491.17   65.63
  -2   0   2 6376.18   62.63
  -2   0   2 6428.69   67.09
  -2   0   0  108.90    8.12
  -2   0   0  120.05    7.22
  -2   0   0  123.39    4.61
  -2   0   0  102.84    3.25
   2   0   1  605.44    9.61
  -2   0  -1  608.35    7.72
  -2   0  -1  579.78    7.50
  -2   0  -1  609.68    8.36
   2   0   2   98.49    6.25
  -2   0  -2  103.23    4.17
  -2   0  -2   93.31    3.30
  -2   0  -2   92.96    3.32
   2   0   3 2709.52   27.96
  -2   0  -3 2699.85   26.52
  -2   0  -3 2725.18   26.69
  -2   0  -3 2703.02   27.62
   2   0   4    0.99    3.56
  -2   0  -4    5.69    3.24
   2   0   5 1319.97   17.40
  -2   0  -5 1369.48   16.93
   2   0   6  249.10    9.88
   2   0   7 2415.60   28.12
   2   0   7 2575.57   33.20
   2   0   8  528.24   14.13
   2   0   8  503.65   13.48
   2   0   8  509.83   16.32
   2   0   9   83.07    2.90
   2   0   9   81.34    4.89
   2   0   9   90.62    7.68
   2   0  10   85.90    4.77
   2   0  10   97.11    3.62
   2   0  10  105.67    9.35
   2   0  11  111.44    3.25
   2   0  11  114.93    8.84
   2   0  12    0.07    7.70
   2   0  13   68.41   10.85
   2   0  14  122.89   11.49
   2   0  15   61.08   11.10
   2   0  16   14.05    9.79
   2   0  17  209.10   11.04
  -2  -1  16   37.56    8.80
  -2  -1  15   57.98    8.50
  -2  -1  15   49.00   14.29
  -2  -1  14   11.35    7.42
  -2  -1  14   -0.72    6.05
  -2  -1  13    3.31    6.71
  -2  -1  13   17.73    6.66
  -2  -1  12   44.66    8.95
  -2  -1  12   74.04   15.65
  -2  -1  11   45.92    6.76
  -2  -1  11   48.10    6.87
  -2  -1  10   44.23    8.63
  -2  -1  10   26.78    7.94
  -2  -1   9  245.13   10.47
  -2  -1   9  247.93    9.59
  -2  -1   8  796.28   12.54
  -2  -1   8  788.61   12.55
  -2  -1   7 1528.87   22.73
  -2  -1   7 1547.22   29.17
  -2  -1   6 1115.49   17.27
  -2  -1   6 1157.80   18.02
  -2  -1   5 1523.22   24.07
  -2  -1   5 1536.19   24.27
   2   1  -4  101.98   21.79
   2   1  -4   99.49    4.29
  -2  -1   4   88.76    5.63
  -2  -1   4  100.02    7.26
   2   1  -3  133.81   16.23
   2   1  -3  115.49    4.47
  -2  -1   3  118.19    7.08
  -2  -1   3  117.27    6.07
   2   1  -1 1878.34   19.81
  -2  -1   1 1866.54   20.94
  -2  -1   1 1850.33   20.08
  -2  -1  -111869.42  130.35
   2   1   2  466.20    6.54
   2   1   2  468.40    8.94
  -2  -1  -2  454.93    5.91
  -2  -1  -2  458.35    6.85
   2   1   3 1065.84   11.48
   2   1   3 1024.20   12.95
  -2  -1  -3 1054.69   11.02
  -2  -1  -3 1077.01   12.72
   2   1   4  708.76    7.91
   2   1   4  702.67   10.02
  -2  -1  -4  733.65    8.25
  -2  -1  -4  708.97    9.49
   2   1   5 3936.47   43.57
   2   1   5 4207.86   48.37
  -2  -1  -5 3934.21   43.61
  -2  -1  -5 4052.50   46.19
   2   1   6 4149.48   56.93
   2   1   6 4193.29   59.35
  -2  -1  -6 4149.69   57.02
   2   1   7    2.66    1.62
   2   1   7   13.25    6.20
  -2  -1  -7    8.23    1.76
   2   1   8   30.20    2.90
   2   1   8   33.39    6.17
  -2  -1  -8   32.14    2.34
   2   1   9  276.01    5.94
   2   1   9  282.68    6.50
   2   1   9  301.36    9.04
   2   1  10   84.12    4.14
   2   1  10  101.35    8.99
   2   1  10   99.70    9.85
   2   1  11    4.97    2.30
   2   1  11    3.79    6.58
   2   1  12   62.25    4.39
   2   1  12   74.98   12.41
   2   1  13    1.90    7.44
   2   1  14  111.26   10.61
   2   1  15   16.51   11.68
   2   1  16    9.21    8.49
   2   1  17   19.99   10.45
  -2  -2  16   39.29   13.14
  -2  -2  15  462.10   18.02
  -2  -2  14  512.63   16.46
  -2  -2  14  533.15   20.61
  -2  -2  13  175.23   11.81
  -2  -2  13  186.22   18.41
  -2  -2  12  167.45   11.67
  -2  -2  12  150.04   18.59
  -2  -2  11   57.56    8.53
  -2  -2  11   51.82    9.34
  -2  -2  10  131.27    8.73
  -2  -2  10  135.11    8.97
  -2  -2   9   85.53    7.98
  -2  -2   9   82.82   11.13
  -2  -2   8  276.35    9.66
  -2  -2   8  261.13    9.62
   2   2  -7  358.30   15.89
  -2  -2   7  340.99   13.08
   2   2  -6 2134.24   35.20
  -2  -2   6 2166.76   29.12
   2   2  -5 1735.83   32.70
  -2  -2   5 1751.08   27.05
   2   2  -4    5.67    6.15
  -2  -2   4   17.41    3.08
  -2  -2   4   10.94    4.86
   2   2  -3  133.65   15.59
   2   2  -3  108.36    6.14
  -2  -2   3  105.21    5.90
  -2  -2   3  120.35   10.01
   2   2  -2  352.38   11.59
   2   2  -2  358.17    6.66
  -2  -2   2  352.04    7.61
  -2  -2   2  383.99   16.01
   2   2  -1   59.74    8.93
   2   2  -1   74.47    4.27
  -2  -2   1   80.22    7.73
  -2  -2   1   76.29   16.73
   2   2   0 3110.48   33.08
   2   2   0 3083.42   31.31
  -2  -2   0 3224.47   33.41
   2   2   1  207.68    9.23
   2   2   1  227.00   21.83
  -2  -2  -1  211.42    5.60
  -2  -2  -1  224.50    9.11
   2   2   2 2408.88   25.60
   2   2   2 2436.85   26.35
  -2  -2  -2 2328.53   25.53
  -2  -2  -2 2506.62   26.19
   2   2   3    7.66    4.42
   2   2   3   11.70    4.80
  -2  -2  -3    4.86    2.90
  -2  -2  -3    7.87    3.36
   2   2   5   43.78    6.66
   2   2   5   34.41    5.71
  -2  -2  -5   36.22    3.22
   2   2   6   22.44    4.14
   2   2   6   18.92    8.01
  -2  -2  -6   23.99    2.93
   2   2   7   70.96    5.53
   2   2   7   85.86   17.77
  -2  -2  -7   79.31    3.27
   2   2   8   20.21    3.52
   2   2   8   30.41    7.06
  -2  -2  -8   22.80    2.76
   2   2   9  280.63   11.95
   2   2   9  293.39   17.19
  -2  -2  -9  267.18    4.86
   2   2  10 1086.53   15.07
   2   2  10 1136.13   19.19
  -2  -2 -10 1011.53   12.91
   2   2  11   -1.13    3.24
   2   2  11    0.67    6.23
   2   2  12   -0.24    2.91
   2   2  12   13.87    9.20
   2   2  13    9.62    4.12
   2   2  13   -5.65    6.31
   2   2  14  222.96   11.62
   2   2  15  368.11   30.42
   2   2  16   62.18   11.44
   2   2  17   28.97    9.90
  -2  -3  15   79.01   14.07
  -2  -3  14    8.68    4.12
  -2  -3  13    1.16    4.75
  -2  -3  13   17.55    8.65
  -2  -3  12    2.50    6.45
  -2  -3  12    0.61    5.68
  -2  -3  11   16.11    7.13
  -2  -3  11    5.97    6.70
  -2  -3  10   10.59    7.07
  -2  -3  10   21.64    9.42
   2   3  -9  198.37   17.17
  -2  -3   9  176.48    8.97
   2   3  -7  181.90   12.45
  -2  -3   7  185.90    9.68
   2   3  -6  170.01    8.85
  -2  -3   6  173.80   10.54
   2   3  -5  238.16   10.64
  -2  -3   5  223.59    8.47
   2   3  -4  209.44   12.08
  -2  -3   4  211.07   10.70
   2   3  -3   30.50    8.39
  -2  -3   3   20.84    6.54
   2   3  -2  353.99   11.02
   2   3  -2  334.74    6.46
  -2  -3   2  316.74    6.10
  -2  -3   2  349.68    8.17
   2   3  -1  148.44   22.17
   2   3  -1  102.19    4.78
  -2  -3   1  105.19    5.81
  -2  -3   1  111.13    8.24
   2   3   0  965.71   14.57
   2   3   0  946.07   12.24
  -2  -3   0  950.66   12.98
   2   3   1   28.28   10.75
  -2  -3  -1   16.14    4.08
  -2  -3  -1   25.49    9.36
  -2  -3  -1   20.18    4.17
   2   3   2 3033.51   38.03
   2   3   2 3028.68   36.88
  -2  -3  -2 2992.10   34.83
  -2  -3  -2 3082.21   35.64
   2   3   3 2977.62   35.35
   2   3   3 2916.94   38.48
  -2  -3  -3 2915.76   33.87
  -2  -3  -3 2871.73   33.36
   2   3   4 2362.70   28.39
   2   3   4 2393.02   33.56
  -2  -3  -4 2376.72   27.96
   2   3   5  550.18   15.87
   2   3   5  562.63   13.12
  -2  -3  -5  518.70    9.36
   2   3   6 1066.31   17.51
   2   3   6 1085.81   19.26
  -2  -3  -6 1067.49   16.82
   2   3   7  407.45   13.70
   2   3   7  383.35    9.21
  -2  -3  -7  378.63    7.26
   2   3   8  476.74   23.95
   2   3   8  496.17   16.91
   2   3   9  670.42   17.23
   2   3   9  658.41   12.76
   2   3  10 1563.43   44.55
   2   3  10 1616.18   46.93
   2   3  11  181.40    8.98
   2   3  11  142.18   10.35
   2   3  12   70.71    6.11
   2   3  12   64.94    9.95
   2   3  13  191.93    9.08
   2   3  13  196.09   10.57
   2   3  14  115.46   10.25
   2   3  15  356.87   16.40
   2   3  16   66.27   10.74
   2   3  17   25.78    9.17
  -2  -4  15    6.58    4.75
  -2  -4  14  221.84   19.77
  -2  -4  13   34.06    8.15
  -2  -4  13   32.19    9.77
  -2  -4  12   33.21    8.21
  -2  -4  12   35.45   11.34
  -2  -4  11   29.40    9.25
   2   4 -10   10.47    5.63
  -2  -4  10    5.00    3.53
   2   4  -9    5.39    3.21
  -2  -4   9   10.26   10.54
   2   4  -8  403.23   18.19
  -2  -4   8  387.77   27.06
   2   4  -7  335.40   13.04
  -2  -4   7  312.45    9.07
   2   4  -6  265.32    9.40
  -2  -4   6  255.49    8.91
   2   4  -5 2465.95   70.20
  -2  -4   5 2485.36   66.95
   2   4  -4  209.99   11.62
  -2  -4   4  202.33    6.45
   2   4  -3  202.09    9.02
  -2  -4   3  187.38    6.18
   2   4  -2 4225.21   61.14
  -2  -4   2 4236.97   59.69
   2   4  -1   67.24    8.64
  -2  -4   1   70.19    6.61
   2   4   0  593.46   18.90
  -2  -4   0  606.63   11.28
   2   4   1 1303.83   22.20
  -2  -4  -1 1204.23   18.65
   2   4   2 2620.50   39.98
  -2  -4  -2 2602.77   38.49
   2   4   4  549.64   12.62
   2   4   4  549.94   12.11
   2   4   5  165.99    8.39
   2   4   5  169.10    8.80
   2   4   6  145.59    7.62
   2   4   6  149.85    8.39
   2   4   7  590.72   24.02
   2   4   7  595.33   19.89
   2   4   8  327.74   16.40
   2   4   8  304.16    9.95
   2   4   9   54.56    9.43
   2   4   9   54.96    8.72
   2   4  10 1341.87   39.24
   2   4  10 1342.16   39.78
   2   4  11  832.69   14.79
   2   4  11  782.13   16.36
   2   4  12  634.33   12.71
   2   4  12  689.23   14.52
   2   4  13  221.26   14.01
   2   4  13  199.32    9.71
   2   4  14    6.94    6.43
   2   4  14    9.60    5.22
   2   4  15    4.64    6.23
   2   4  16   20.83    7.72
   2   4  17   80.05    9.19
  -2  -5  14   -1.57    7.12
  -2  -5  13  893.97   20.77
   2   5 -12    9.05    5.19
  -2  -5  12   24.02   12.00
   2   5 -11   -2.60    4.53
  -2  -5  11    7.29    8.08
   2   5 -10    8.09    5.21
  -2  -5  10   -2.22    7.54
   2   5  -9   51.45   15.72
  -2  -5   9   41.61   13.88
   2   5  -8  333.94    9.64
  -2  -5   8  333.83   14.35
   2   5  -7 1611.21   40.19
  -2  -5   7 1630.04   42.06
   2   5  -6  159.44   10.02
  -2  -5   6  159.74    9.24
   2   5  -5    8.64    7.79
  -2  -5   5    4.61    3.91
   2   5  -4  501.05   15.58
  -2  -5   4  506.08   14.78
   2   5  -3   12.31    4.00
  -2  -5   3   13.65    6.26
   2   5  -2  754.46   24.20
  -2  -5   2  788.52   22.86
   2   5  -1  238.56    9.28
  -2  -5   1  237.41    5.56
   2   5   0   59.84   10.03
  -2  -5   0   59.39    5.16
   2   5   1   17.39    8.72
  -2  -5  -1   13.92    5.49
   2   5   2  632.19   13.43
  -2  -5  -2  623.83   11.39
   2   5   3   67.45   14.86
   2   5   4   -7.20    5.18
   2   5   4   -3.05    3.91
   2   5   5   -0.70    5.44
   2   5   5   -0.58    4.84
   2   5   6  148.75    9.46
   2   5   6  136.43   10.36
   2   5   7  412.74   11.36
   2   5   7  405.58   13.23
   2   5   8  363.21   12.16
   2   5   8  351.07   15.37
   2   5   9  380.90   13.84
   2   5   9  371.21   11.05
   2   5  10  133.49   10.15
   2   5  10  145.73    8.83
   2   5  11   72.57    9.54
   2   5  11   81.19    7.86
   2   5  12   11.61   10.74
   2   5  12   21.10    4.46
   2   5  13   -0.44    6.43
   2   5  13    1.91    5.21
   2   5  14    3.96    5.56
   2   5  14   10.03    6.13
   2   5  15    6.10    7.78
   2   5  16   38.31    8.95
  -2  -6  13   46.42   10.08
  -2  -6  12   40.12   10.08
   2   6 -11  135.68   20.36
  -2  -6  11  170.99   12.35
   2   6 -10  769.43   22.57
  -2  -6  10  762.40   27.69
   2   6  -9   45.37    7.59
  -2  -6   9   46.83    9.52
   2   6  -8   39.40    7.90
  -2  -6   8   36.02   10.54
   2   6  -7  146.40   11.05
  -2  -6   7  143.98   13.18
   2   6  -6  308.06   10.82
  -2  -6   6  296.12   11.77
   2   6  -5   90.62    8.35
  -2  -6   5  103.88   22.99
   2   6  -4   10.02    5.98
  -2  -6   4   12.58    6.74
   2   6  -3  258.71    8.76
  -2  -6   3  261.53    9.59
   2   6  -2 1802.32   25.25
  -2  -6   2 1786.05   23.25
   2   6  -1 1245.89   17.44
  -2  -6   1 1253.23   28.22
   2   6   0 2638.65   32.93
  -2  -6   0 2646.27   28.24
   2   6   1  164.20   25.06
  -2  -6  -1  143.01    6.89
   2   6   3   24.77    8.88
  -2  -6  -3   36.13    6.22
   2   6   4  241.54   16.05
   2   6   5    8.88    6.14
   2   6   5    5.20    2.70
   2   6   6   60.21   10.12
   2   6   6   30.52    5.36
   2   6   7    1.10    6.40
   2   6   7    2.81    1.55
   2   6   8 1433.82   37.83
   2   6   8 1455.74   41.07
   2   6   9  181.17   29.56
   2   6   9  183.09   15.36
   2   6  10  260.07   13.72
   2   6  10  256.93   10.31
   2   6  11   -2.09    7.84
   2   6  11    3.82    3.54
   2   6  12   64.63   10.30
   2   6  12   69.86    8.86
   2   6  13  288.58   13.58
   2   6  13  346.81   17.69
   2   6  14   -3.00    6.77
   2   6  14    4.92    6.04
   2   6  15   20.56    9.34
   2   6  15    4.19    5.48
   2   6  16   10.50    4.65
  -2  -7  12   76.39   10.81
  -2  -7  11    6.20    4.30
   2   7 -10    0.38    4.90
  -2  -7  10    3.53    4.69
   2   7  -9   -1.14    5.04
  -2  -7   9   18.19    7.04
   2   7  -8   43.27    8.06
  -2  -7   8   46.59    9.84
   2   7  -7   10.24    5.74
  -2  -7   7   17.96   10.47
   2   7  -6  446.02   10.77
  -2  -7   6  399.60   15.21
   2   7  -5  837.25   20.10
  -2  -7   5  868.31   31.20
   2   7  -4   25.41    6.43
  -2  -7   4   20.86    8.34
   2   7  -3    0.94    5.89
  -2  -7   3   10.26    4.91
   2   7  -2  198.00   10.01
  -2  -7   2  178.25    7.85
   2   7  -1  476.69   16.34
  -2  -7   1  473.94   18.21
   2   7   0  247.38   15.07
  -2  -7   0  233.84    8.43
   2   7   1 4149.56   48.24
  -2  -7  -1 4010.52  113.56
   2   7   2 1436.01   45.14
  -2  -7  -2 1369.98   39.84
   2   7   3 2763.47   80.32
  -2  -7  -3 2885.35   80.39
   2   7   4  979.32   30.42
  -2  -7  -4 1001.06   26.67
   2   7   5  684.75   24.39
  -2  -7  -5  708.48   20.47
   2   7   6  227.63   14.11
   2   7   6  195.87    8.80
   2   7   7   21.36    9.26
   2   7   7   59.80   10.27
   2   7   8    9.36    9.23
   2   7   8    8.51    4.60
   2   7   9  308.10   16.57
   2   7   9  295.04   19.64
   2   7  10    8.56    8.29
   2   7  10    1.70    3.20
   2   7  11    7.27    8.35
   2   7  11    1.04    3.86
   2   7  12   24.03   10.37
   2   7  12    1.13    2.86
   2   7  13   81.40   13.99
   2   7  13   60.04   17.98
   2   7  14   12.21    7.05
   2   7  14   10.62    4.92
   2   7  15   -4.69    5.85
   2   7  15    3.63    3.53
  -2  -8  11   33.23    8.63
  -2  -8  10    4.08    3.97
   2   8  -9  203.00   17.70
  -2  -8   9  208.96   19.17
   2   8  -8   10.95    8.65
  -2  -8   8   18.91    6.42
   2   8  -7    6.00    6.15
  -2  -8   7    0.11    6.41
   2   8  -6   65.90   25.19
  -2  -8   6   92.63   25.31
   2   8  -5  339.70   17.76
  -2  -8   5  324.28   16.27
   2   8  -4  205.44   20.16
  -2  -8   4  226.51   14.16
   2   8  -3   -0.22    5.56
  -2  -8   3    3.64    6.62
   2   8  -2   36.66    8.16
  -2  -8   2   23.52    6.19
   2   8  -1  813.23   34.37
  -2  -8   1  852.48   14.49
   2   8   0  384.52   13.19
  -2  -8   0  404.90   15.88
   2   8   1    3.74    7.41
  -2  -8  -1   -0.41    5.21
   2   8   2  244.75   13.13
  -2  -8  -2  227.47   24.15
   2   8   3   94.99   13.33
  -2  -8  -3   83.66    7.96
   2   8   4  119.49   14.63
  -2  -8  -4  106.49    8.90
   2   8   5  113.17   32.97
  -2  -8  -5  138.00    9.94
   2   8   6    0.60   10.22
  -2  -8  -6   -3.77    5.62
   2   8   7   23.06    9.76
   2   8   8   55.86   12.50
   2   8   8   40.32   13.06
   2   8   9  224.25   24.35
   2   8   9  225.01   17.10
   2   8  10   84.37   12.08
   2   8  10   50.07   17.66
   2   8  11   95.00   14.52
   2   8  11   69.78   18.04
   2   8  12   16.60   12.15
   2   8  12    7.14    3.47
   2   8  13   57.64   12.16
   2   8  13   23.39   10.12
   2   8  14   -0.64    7.28
   2   8  14   -5.97    4.08
   2   8  15   48.29    9.46
   2   8  15   30.42   13.53
  -2  -9   9   24.68    6.76
   2   9  -8   38.20   17.79
  -2  -9   8   42.05   19.40
   2   9  -7   69.59    9.36
  -2  -9   7   42.64   19.70
   2   9  -6    1.55    3.57
  -2  -9   6    8.28    7.49
   2   9  -5   -1.16    5.88
  -2  -9   5    1.49    6.08
   2   9  -4   46.13   11.76
  -2  -9   4   43.26   13.72
   2   9  -3   53.14    9.72
  -2  -9   3   46.25    8.57
   2   9  -2    1.04    6.68
  -2  -9   2    2.22    2.11
   2   9  -1    8.15    6.08
  -2  -9   1   15.29    7.31
   2   9   0   13.29    5.51
  -2  -9   0    5.38    4.33
   2   9   1  369.06   25.46
  -2  -9  -1  407.71   18.89
   2   9   2  291.01   23.64
  -2  -9  -2  286.37   24.03
   2   9   3  195.08   14.63
  -2  -9  -3  159.46   10.79
   2   9   4   69.70   10.85
  -2  -9  -4   71.03    8.94
   2   9   5  431.03   27.69
  -2  -9  -5  427.85   14.53
   2   9   6  115.04   13.63
  -2  -9  -6   62.27    8.02
   2   9   7    6.77    9.07
  -2  -9  -7    6.23    4.94
   2   9   8  401.21   20.42
  -2  -9  -8  412.72   13.92
   2   9   9   11.06    5.76
  -2  -9  -9   10.19    5.89
   2   9  10  206.53   23.89
   2   9  10  214.72   18.25
   2   9  11  221.83   23.42
   2   9  11  216.27   17.95
   2   9  12   50.46   11.53
   2   9  12   17.18    9.82
   2   9  13   90.72   14.23
   2  10  -7    5.47    4.17
  -2 -10   7    9.65    6.05
   2  10  -6   18.26    9.84
  -2 -10   6   14.18    5.14
   2  10  -5  203.22   14.35
  -2 -10   5  234.86   10.37
   2  10  -4  337.58   26.92
  -2 -10   4  337.84   26.68
   2  10  -3   53.04   20.34
  -2 -10   3   62.02   15.17
   2  10  -2   15.03   10.33
  -2 -10   2    6.59    6.87
   2  10  -1  132.15   13.58
  -2 -10   1   91.04   25.08
   2  10   0   77.10   11.00
  -2 -10   0   64.79    6.94
   2  10   1  549.02   15.84
  -2 -10  -1  585.50   14.42
   2  10   2   17.63    7.20
  -2 -10  -2   28.29    6.67
   2  10   3  308.71   24.35
  -2 -10  -3  300.51   11.86
   2  10   4  294.39   16.67
  -2 -10  -4  218.64   12.75
   2  10   5   29.57   17.19
  -2 -10  -5   18.66    6.13
   2  10   6  211.92   37.14
  -2 -10  -6  221.78   10.56
   2  10   7   12.20    9.41
  -2 -10  -7    8.90    6.01
   2  10   8   20.22    8.90
   2  10   9    3.57    4.00
   2  11  -2  184.60   11.56
   2  11  -1    3.25    5.35
   2  11   0   22.15    6.49
   2  11   1   70.21   14.42
   2  11   2   53.88   25.55
  -3   9   2   -0.29    4.24
  -3   9   1   14.21    5.38
  -3   9   0   -0.37    4.93
  -3   9  -1   33.58    7.06
  -3   9  -2  199.08   12.17
  -3   8   7   85.61   11.78
  -3   8   6   75.48   12.56
  -3   8   5    9.97   10.45
  -3   8   4   90.57   13.23
  -3   8   3   -5.16    7.59
  -3   8   2  589.99   19.48
  -3   8   1  246.44   11.41
  -3   8   0    2.39    2.78
  -3   8  -1   60.40   10.37
  -3   8  -2   21.07    6.18
  -3   8  -3   18.41    5.74
  -3   7  10   14.58    7.53
  -3   7   9    1.99    9.28
  -3   7   8    8.51    8.33
  -3   7   7  108.69   13.50
  -3   7   6   -0.17    7.18
  -3   7   5   13.32   10.84
  -3   7   4   38.75   14.45
  -3   7   3   -6.35    6.57
  -3   7   2   79.97    9.06
  -3   7   1   17.93    6.46
  -3   7   0   75.32    9.07
  -3   7  -1  196.67   13.15
  -3   7  -2   48.32    9.90
  -3   7  -3   67.81    7.54
  -3   7  -4   30.44   10.60
  -3   6  12    9.02    9.21
  -3   6  11   27.60   12.74
  -3   6  10  171.14   14.91
  -3   6   9   65.54   17.17
  -3   6   8    7.50    9.32
  -3   6   7   -7.21    7.13
  -3   6   6  507.03   22.92
  -3   6   5  605.09   23.14
  -3   6   4  941.90   33.27
  -3   6   3  391.58   11.65
  -3   6   2   13.59    5.76
  -3   6   1   84.64    6.57
  -3   6   0   10.41    5.03
  -3   6  -1  122.34    7.68
  -3   6  -2  271.93    9.23
  -3   6  -3   74.40   18.95
  -3   6  -4  295.20   13.96
  -3   6  -5  266.37   18.32
  -3   5  13   80.34   15.12
  -3   5  12    6.03    8.70
  -3   5  11  284.61   17.70
  -3   5  10   44.12   13.43
  -3   5   9 1142.29   22.34
  -3   5   8  200.83   16.61
  -3   5   7   47.33   10.87
  -3   5   6  901.52   18.56
  -3   5   5  662.01   16.01
  -3   5   4  337.57   12.89
  -3   5   3 2559.41   29.34
  -3   5   2  300.47   11.19
  -3   5   1   81.30    7.43
  -3   5   0   36.84    7.54
   3  -5   1    6.10    1.39
  -3   5  -1    4.20    4.32
   3  -5   2 1211.10   10.77
   3  -5   3  920.00    9.71
  -3   5  -3  934.90   12.94
   3  -5   4   -0.12    2.19
  -3   5  -4    4.72    5.26
   3  -5   5   -1.08    2.07
  -3   5  -5    7.30    4.81
   3  -5   6  340.80    7.59
  -3   5  -6  340.62    7.98
   3  -5   7  134.31    9.91
   3  -5   8    4.21    3.40
   3  -5   9    7.17    5.28
   3  -5  10   -0.69    4.44
   3  -5  11   11.54    6.15
   3  -5  12   15.22    6.34
   3  -5  13   -4.21    3.97
   3  -5  14    8.77    4.12
  -3   4  15    5.85    7.57
  -3   4  14   16.66   13.22
  -3   4  13   28.82   16.95
  -3   4  12   39.38   12.31
  -3   4  11   26.50    9.38
  -3   4  11   33.69    4.62
  -3   4  10   19.76    9.36
  -3   4  10   11.83    4.35
  -3   4   9  598.46   24.81
  -3   4   9  584.99   19.90
  -3   4   8  421.53   14.82
  -3   4   8  403.48    7.20
  -3   4   7    1.84    8.76
  -3   4   7    6.58    2.47
  -3   4   6  178.95   10.12
  -3   4   6  159.76    6.69
  -3   4   5   -0.67    7.22
  -3   4   5    1.49    0.62
   3  -4  -4    0.20    0.37
   3  -4  -4   -0.04    0.44
  -3   4   4    6.87    6.80
  -3   4   3  203.90   13.82
  -3   4   2  677.03   13.94
  -3   4   1  361.39   10.57
  -3   4   0   39.27    7.49
  -3   4  -1  268.98    7.73
   3  -4   2   15.48    2.68
  -3   4  -2   13.14    5.70
  -3   4  -2   13.71    1.96
   3  -4   3   13.26    2.98
  -3   4  -3   16.60    4.15
  -3   4  -3   14.39    2.07
   3  -4   4 1007.74   29.30
  -3   4  -4  962.64   27.78
  -3   4  -4  965.11   26.92
   3  -4   5   -0.38    3.25
  -3   4  -5   -0.53    3.17
   3  -4   6  654.45   14.73
  -3   4  -6  648.57   13.13
   3  -4   7   12.13    4.77
  -3   4  -7   13.56    4.62
   3  -4   8  289.21   10.45
   3  -4   9   -0.73    2.96
   3  -4  10   49.27   10.09
   3  -4  11   17.55    4.72
   3  -4  12  775.10   14.89
   3  -4  13  124.05   13.34
   3  -4  14   -1.40    5.09
   3  -4  15   -5.89    4.46
  -3   3  16    8.00    6.58
  -3   3  15   10.73   10.34
  -3   3  15    2.27    3.41
  -3   3  14   17.59    9.61
  -3   3  14   14.76   11.08
  -3   3  13   11.34    8.31
  -3   3  13    5.00    3.82
  -3   3  12  104.87   13.19
  -3   3  12  111.28    6.79
  -3   3  11  178.84   18.09
  -3   3  11  170.03    9.73
  -3   3  10  226.19   16.70
  -3   3  10  230.54    7.25
  -3   3   9  107.63   16.65
  -3   3   9   94.60    7.98
  -3   3   8   10.72    8.72
  -3   3   8   -1.45    3.41
  -3   3   7   68.43   13.13
  -3   3   7   67.12    6.60
   3  -3  -6  230.46    5.17
  -3   3   6  237.77   12.63
  -3   3   6  245.93    8.80
   3  -3  -5    2.46    1.03
  -3   3   5    4.26    6.58
  -3   3   5    0.90    1.52
   3  -3  -4  487.82    4.42
  -3   3   4  477.77   14.07
  -3   3   4  482.66    5.39
   3  -3  -3   40.84    1.66
  -3   3   3   50.50    8.23
  -3   3   2  821.01   24.79
  -3   3   1  140.02    8.87
  -3   3   0  335.47   13.43
  -3   3  -1  181.32    8.92
   3  -3   2   85.72    2.52
  -3   3  -2   82.12    6.37
  -3   3  -2   75.09    2.11
   3  -3   3  290.08    8.65
  -3   3  -3  311.74   10.77
  -3   3  -3  296.35    9.67
   3  -3   4  290.15    5.20
   3  -3   4  316.16   10.22
  -3   3  -4  314.62    6.68
  -3   3  -4  296.37    4.45
   3  -3   5 2796.81   29.80
   3  -3   5 2956.11   32.61
  -3   3  -5 2913.64   31.28
   3  -3   6 1791.70   22.18
  -3   3  -6 1807.58   21.08
   3  -3   7  759.37   24.85
  -3   3  -7  735.89   21.83
   3  -3   8 3150.61   30.17
   3  -3   9  317.55    9.65
   3  -3  10  130.80   11.75
   3  -3  11   11.23    9.03
   3  -3  12  286.41   13.79
   3  -3  13  349.40   15.02
   3  -3  14   23.71    6.55
   3  -3  15   10.64    5.44
  -3   2  16   -5.36    6.78
  -3   2  16    4.47    4.04
  -3   2  15   17.08    7.58
  -3   2  15   35.61    6.23
  -3   2  14   -0.63    7.19
  -3   2  14    3.54    4.82
  -3   2  13    8.90   11.94
  -3   2  13    1.53    4.28
  -3   2  12   42.13   11.36
  -3   2  12   61.01    6.37
  -3   2  11  564.36   25.62
  -3   2  11  496.62   18.21
  -3   2  10    5.29    9.36
  -3   2  10    1.48    3.39
  -3   2   9    5.35    8.20
  -3   2   9    4.53    3.15
  -3   2   8   14.81    7.20
  -3   2   8   16.76    4.08
  -3   2   7   34.91    9.50
  -3   2   7   29.59    3.93
   3  -2  -6    0.86    1.49
  -3   2   6    0.69    6.30
  -3   2   6    4.00    2.22
   3  -2  -5 1320.20   35.11
  -3   2   5 1315.49   38.18
  -3   2   5 1356.90   36.36
   3  -2  -4   80.70    3.98
  -3   2   4   89.92   10.49
  -3   2   4   82.42    3.25
   3  -2  -3    6.17    1.92
  -3   2   3    1.79    6.32
  -3   2   3    2.04    0.99
  -3   2   2  687.33   14.89
  -3   2   1 5769.49   70.36
  -3   2   0 1011.79   17.70
   3  -2   1  234.85    7.82
  -3   2  -1  249.06    9.41
  -3   2  -1  255.34    6.77
   3  -2   2    1.80    2.10
   3  -2   2    4.75    1.67
  -3   2  -2    5.38    4.42
  -3   2  -2    2.41    1.25
   3  -2   3   36.69    2.82
   3  -2   3   43.70    2.83
  -3   2  -3   50.18    4.48
  -3   2  -3   42.75    4.00
   3  -2   4  633.38    9.23
   3  -2   4  640.74    9.73
  -3   2  -4  612.59   11.23
  -3   2  -4  650.18    9.68
   3  -2   5  217.32    6.51
   3  -2   5  220.42    7.65
  -3   2  -5  207.98    8.97
  -3   2  -5  216.50    7.44
   3  -2   6    2.80    1.61
   3  -2   6    7.45    5.15
  -3   2  -6    3.82    1.99
   3  -2   8 2307.56   64.62
   3  -2   9  640.60   18.13
   3  -2  10  286.23   11.74
   3  -2  11   -0.88    7.00
   3  -2  12    1.39    7.08
   3  -2  13  128.97   11.93
   3  -2  14  144.74   13.13
   3  -2  15   30.18    9.60
   3  -2  16   56.61    9.94
  -3   1  16   23.12    8.71
  -3   1  16   13.64    6.75
  -3   1  15   10.65    7.27
  -3   1  15    4.26    4.71
  -3   1  14    7.33    7.29
  -3   1  14   12.11    4.83
  -3   1  13  165.46   12.85
  -3   1  13  170.59    8.74
  -3   1  12   90.28   12.14
  -3   1  12  109.33    8.00
  -3   1  11   82.91   11.53
  -3   1  11   77.88    6.40
  -3   1  10 1556.69   25.69
  -3   1  10 1486.06   25.70
  -3   1   9   59.11    9.30
  -3   1   9   53.61    8.37
  -3   1   8  140.02   11.29
  -3   1   8  132.88    6.51
  -3   1   7   40.12    7.13
  -3   1   7   44.01    9.73
  -3   1   6   74.47    9.16
  -3   1   6   81.65    5.36
   3  -1  -5  474.04    7.73
  -3   1   5  508.59   12.54
  -3   1   5  497.24   10.86
   3  -1  -4  578.05    9.29
  -3   1   4  607.02   12.66
  -3   1   4  612.42   11.07
   3  -1  -3   98.78    3.99
  -3   1   3  110.86    9.50
  -3   1   3   93.10    3.76
   3  -1  -2  660.47    9.64
  -3   1   2  675.74    9.95
   3  -1  -1    3.82    3.25
  -3   1   1    3.58    5.28
  -3   1   1    0.92    0.60
  -3   1   1    0.36    0.54
   3  -1   0 1001.25   13.14
  -3   1   0 1074.07   16.00
  -3   1   0 1045.69   11.78
  -3   1   0 1010.14   11.31
   3  -1   1  531.47    7.94
   3  -1   1  555.56    6.97
  -3   1  -1  556.19   10.24
  -3   1  -1  537.74    6.55
   3  -1   2   23.15    2.72
   3  -1   2   21.07    1.96
  -3   1  -2   12.99    3.90
  -3   1  -2   26.83    2.03
   3  -1   3  302.60    9.22
   3  -1   3  301.56    8.88
  -3   1  -3  304.41    8.99
  -3   1  -3  293.26    8.39
   3  -1   4  269.82    8.82
   3  -1   4  278.96    8.64
  -3   1  -4  266.98    8.69
  -3   1  -4  268.00    8.93
   3  -1   5  428.57    8.79
  -3   1  -5  408.05    6.08
  -3   1  -5  422.13    7.51
   3  -1   6 1434.74   39.06
   3  -1   7  114.05    6.75
   3  -1   8  124.48    7.96
   3  -1   9   93.14    8.14
   3  -1  10  154.85    9.95
   3  -1  11    9.66    7.64
   3  -1  12  257.60   15.07
   3  -1  13  324.13   18.78
   3  -1  14  263.39   17.08
   3  -1  15  108.91   12.00
   3  -1  16   18.97    7.26
  -3   0  16    2.68    5.57
  -3   0  16    3.92    4.65
  -3   0  15    6.35    6.87
  -3   0  15   -8.89    5.48
  -3   0  14  585.81   19.21
  -3   0  14  526.82   16.30
  -3   0  13  315.10   16.54
  -3   0  13  322.41   13.49
  -3   0  12    7.48    4.79
  -3   0  11   14.73   11.63
  -3   0  11    7.82    6.16
  -3   0  10  114.77   10.96
  -3   0  10  105.48    8.04
  -3   0   9  133.12   10.92
  -3   0   9  139.73    7.42
  -3   0   8  158.54   10.85
  -3   0   8  176.02    8.08
  -3   0   7  107.92    9.55
  -3   0   7  101.81    5.49
  -3   0   6  272.56   10.30
  -3   0   6  306.52   11.19
  -3   0   5 4751.02   59.35
  -3   0   5 4769.90   57.47
   3   0  -3  637.76   10.76
  -3   0   3  602.89   13.32
  -3   0   3  634.55   10.41
   3   0  -2 1819.70   20.85
  -3   0   2 1845.02   24.48
  -3   0   2 1840.17   21.33
  -3   0   2 1804.39   24.60
   3   0  -1  861.88   10.87
  -3   0   1  890.27   13.99
  -3   0   1  832.20   10.03
  -3   0   1  835.61   12.00
  -3   0   0 1042.53   14.75
  -3   0   0 1062.29   15.70
  -3   0   0 1065.94   14.58
   3   0   1    1.44    1.39
  -3   0  -1    1.19    0.53
  -3   0  -1   -3.02    3.25
  -3   0  -1    2.41    2.36
   3   0   2   58.49    4.90
  -3   0  -2   52.76    3.27
  -3   0  -2   55.40    3.37
  -3   0  -2   59.78    2.77
   3   0   3  864.28   11.41
  -3   0  -3  859.86   10.91
  -3   0  -3  872.09   10.65
  -3   0  -3  888.70   11.32
   3   0   4 1490.11   22.23
  -3   0  -4 1515.59   21.32
  -3   0  -4 1505.42   20.95
  -3   0  -4 1505.69   21.96
   3   0   5 6174.86   17.60
  -3   0  -5 6004.10   83.17
   3   0   6    2.10    3.47
   3   0   7  165.14    6.85
   3   0   8   -5.53    4.63
   3   0   9  206.54    9.60
   3   0  10  161.20    9.71
   3   0  11    1.88    7.51
   3   0  12  166.86   17.27
   3   0  13  157.54   15.02
   3   0  14  152.67   11.96
   3   0  15   94.16   13.65
   3   0  16   12.00    6.44
   3   0  17   95.73   12.47
  -3  -1  16    0.16    5.10
  -3  -1  15   55.45   24.38
  -3  -1  14   13.18    6.90
  -3  -1  14   34.78    7.77
  -3  -1  13    5.24    6.91
  -3  -1  13   -5.64    5.05
  -3  -1  12  159.88   14.32
  -3  -1  12  154.57   13.32
  -3  -1  11  280.67   12.64
  -3  -1  11  273.84   22.00
  -3  -1  10  152.68   11.79
  -3  -1  10  158.93    7.04
  -3  -1   9   47.78   10.04
  -3  -1   9   32.50    6.64
  -3  -1   8  786.60   16.33
  -3  -1   8  781.90   21.89
  -3  -1   7  206.20    9.16
  -3  -1   7  196.85    7.26
  -3  -1   6  997.36   28.58
  -3  -1   6 1022.79   30.51
  -3  -1   5 8771.37   89.24
  -3  -1   5 8620.98  102.30
   3   1  -4   -1.18    2.16
  -3  -1   4   -3.81    4.72
  -3  -1   4    5.47    3.16
   3   1  -3 4812.97   63.39
   3   1  -3 4978.87   55.66
  -3  -1   3 5212.14   58.93
   3   1  -2  139.02    9.30
   3   1  -2  136.05    3.48
  -3  -1   2  138.65    7.27
  -3  -1   2  145.19    4.94
   3   1  -1    3.79    2.33
   3   1  -1   -0.77    2.19
  -3  -1   1   -6.14    4.20
  -3  -1   1   -1.99    2.94
   3   1   0 3973.48   41.32
  -3  -1   0 3959.75   41.22
  -3  -1   0 4008.51   41.15
  -3  -1   0 3987.28   39.92
   3   1   1  301.74    9.72
   3   1   1  298.73    8.62
  -3  -1  -1  281.20    5.72
  -3  -1  -1  295.61    8.02
   3   1   2  913.64   13.15
   3   1   2  863.02   11.89
  -3  -1  -2  902.98   10.93
  -3  -1  -2  861.63   10.05
   3   1   3 2637.71   30.12
   3   1   3 2663.83   31.17
  -3  -1  -3 2622.41   29.68
  -3  -1  -3 2773.47   31.73
   3   1   4 2493.51   28.15
   3   1   4 2497.72   29.48
  -3  -1  -4 2556.25   28.70
  -3  -1  -4 2436.44   28.60
   3   1   5    6.65    3.83
  -3  -1  -5    5.92    1.61
   3   1   6 1547.69   21.45
   3   1   6 1588.66   24.68
  -3  -1  -6 1523.25   21.12
   3   1   7   17.74    5.58
   3   1   8  177.11   11.94
   3   1   9   -0.87    5.18
   3   1  10  158.51   10.61
   3   1  11   63.67    9.18
   3   1  12   -0.45    8.04
   3   1  13   -0.01    8.15
   3   1  14   71.88   13.12
   3   1  15   76.13   15.84
   3   1  16   75.82   32.90
   3   1  17   30.23    9.73
  -3  -2  15    3.44    5.35
  -3  -2  15   15.63    6.42
  -3  -2  14  106.44   11.60
  -3  -2  14   98.95   24.66
  -3  -2  13   -7.88    6.21
  -3  -2  13   -3.97    5.80
  -3  -2  12   97.01   11.95
  -3  -2  12  106.23    8.97
  -3  -2  11  345.50   14.47
  -3  -2  11  373.48   11.30
  -3  -2  10  110.06   11.21
  -3  -2  10  113.70    7.55
  -3  -2   9  438.61   14.84
  -3  -2   9  426.85   23.50
  -3  -2   8  155.95    9.92
  -3  -2   8  159.11    9.72
  -3  -2   7  924.47   13.33
  -3  -2   7  971.56   15.66
   3   2  -6  389.51   17.23
  -3  -2   6  384.11   16.05
   3   2  -5   54.80   13.42
  -3  -2   5   57.25    7.01
   3   2  -4  735.65   25.69
  -3  -2   4  710.95   13.40
   3   2  -3  203.35   10.76
  -3  -2   3  206.39    8.46
   3   2  -2   72.88    8.49
   3   2  -2   56.53    3.99
  -3  -2   2   42.98    4.64
  -3  -2   2   56.83    5.99
   3   2  -1 1377.62   24.05
   3   2  -1 1319.65   16.56
  -3  -2   1 1346.18   17.57
  -3  -2   1 1350.02   18.06
   3   2   0   14.83    5.73
  -3  -2   0    5.61    3.76
  -3  -2   0   16.01    3.93
  -3  -2   0   15.91    6.64
   3   2   1  919.64   13.48
  -3  -2  -1  910.68   13.30
  -3  -2  -1  946.18   16.90
  -3  -2  -1  903.98   12.61
   3   2   2  283.35    7.78
   3   2   2  284.33    7.57
  -3  -2  -2  279.16    6.44
  -3  -2  -2  288.21    6.98
   3   2   3   30.80   10.07
   3   2   3   31.39   11.19
  -3  -2  -3   25.00    3.25
  -3  -2  -3   27.47    3.28
   3   2   4    1.49    2.52
   3   2   4    0.97    4.04
  -3  -2  -4    1.27    1.82
  -3  -2  -4    7.09    4.15
   3   2   5  385.89    8.86
   3   2   5  377.93   12.06
  -3  -2  -5  384.53    4.54
   3   2   6   12.28    2.41
   3   2   6   16.14    4.50
  -3  -2  -6   10.41    2.25
   3   2   7  561.60   10.39
   3   2   7  531.23   15.71
  -3  -2  -7  530.52    8.01
   3   2   8  266.59    9.50
   3   2   8  266.47   11.30
  -3  -2  -8  237.27    7.50
   3   2   9  168.99    6.49
   3   2   9  175.48    8.82
  -3  -2  -9  168.12    3.53
   3   2  10    8.98    3.71
   3   2  10    6.53    9.89
  -3  -2 -10    7.81    2.12
   3   2  11  342.11    5.85
   3   2  11  364.29   12.77
   3   2  12  570.50   24.62
   3   2  13  252.44   16.46
   3   2  14   58.39   20.28
   3   2  15  234.45   17.79
   3   2  16   18.99    8.28
   3   2  17   18.44   10.38
  -3  -3  15   83.38   30.78
  -3  -3  14   -1.53    5.13
  -3  -3  14   11.01    6.14
  -3  -3  13    9.37    7.51
  -3  -3  13    5.22    6.70
  -3  -3  12   12.64    7.38
  -3  -3  12    3.06    5.28
  -3  -3  11  233.28   14.35
  -3  -3  11  250.61   13.10
  -3  -3  10  106.80   10.07
  -3  -3  10   96.05   21.73
  -3  -3   9   -2.82    5.97
   3   3  -8   94.81   10.84
  -3  -3   8   95.46    7.55
   3   3  -7  460.56   15.21
  -3  -3   7  433.80   12.90
   3   3  -6  139.80   10.87
  -3  -3   6  131.44   19.30
   3   3  -5   -0.00    5.56
  -3  -3   5    1.82    3.24
   3   3  -4  459.61   13.47
  -3  -3   4  456.71   16.79
   3   3  -3  643.61   15.20
  -3  -3   3  660.96   17.78
   3   3  -2  209.91   10.45
  -3  -3   2  200.98    8.67
   3   3  -1  692.58   12.82
  -3  -3   1  712.13   18.49
   3   3   0  953.40   15.74
  -3  -3   0  948.54   14.03
  -3  -3   0  977.58   16.98
  -3  -3   0  972.71   14.79
   3   3   1 2997.73   41.42
  -3  -3  -1 3012.78   35.12
  -3  -3  -1 2993.19   37.19
  -3  -3  -1 2967.58   35.02
   3   3   2   81.58    6.83
   3   3   2   86.51    9.09
  -3  -3  -2   82.14    7.15
  -3  -3  -2   86.96    7.79
   3   3   3  363.35   11.66
   3   3   3  361.44   15.26
  -3  -3  -3  347.79    6.36
   3   3   4  521.88   11.97
   3   3   4  519.25   11.54
  -3  -3  -4  495.59   12.11
   3   3   5 1196.07   18.63
   3   3   5 1207.16   26.73
  -3  -3  -5 1169.07   17.84
   3   3   6  156.66    6.98
   3   3   6  149.39    8.55
  -3  -3  -6  144.65    4.06
   3   3   7  869.14   26.93
   3   3   7  856.94   25.13
  -3  -3  -7  825.34   23.33
   3   3   8  795.18   23.94
   3   3   8  733.59   23.03
  -3  -3  -8  783.20   21.87
   3   3   9 1152.90   15.93
  -3  -3  -9 1138.19   14.36
   3   3  10  165.52   10.19
   3   3  10  173.38   10.98
   3   3  11 1103.75   28.99
   3   3  11 1244.55   33.54
   3   3  12 1016.22   14.53
   3   3  12 1063.89   28.46
   3   3  13  293.76   15.67
   3   3  14   10.02    6.36
   3   3  15    6.17    8.03
   3   3  16  112.05   13.29
   3   3  17    7.58    7.66
  -3  -4  14    4.92    6.89
  -3  -4  13   13.80    5.76
  -3  -4  13    9.01    7.44
  -3  -4  12  225.78   13.49
  -3  -4  12  211.97   12.76
  -3  -4  11   67.44   12.10
  -3  -4  11   61.46   10.22
   3   4 -10   25.98    6.94
  -3  -4  10   20.52    7.63
   3   4  -9  201.91   17.48
  -3  -4   9  184.69   12.70
   3   4  -8  584.79   22.22
  -3  -4   8  602.25   18.71
   3   4  -7   -1.56    5.96
  -3  -4   7   -3.33    5.92
   3   4  -6  258.57   11.70
  -3  -4   6  243.88    9.79
  -3  -4   5  384.01    9.93
   3   4  -4  599.95   20.55
  -3  -4   4  582.31   21.09
   3   4  -3   96.78   10.38
  -3  -4   3   81.76    6.25
   3   4  -2 1427.09   22.90
  -3  -4   2 1405.06   19.79
   3   4  -1 1920.01   30.67
  -3  -4   1 1921.13   35.82
   3   4   0 2103.20   35.07
  -3  -4   0 2102.96   31.36
   3   4   1  272.44   11.19
  -3  -4  -1  257.75   10.22
   3   4   2  530.84   11.85
  -3  -4  -2  517.50   10.80
   3   4   3  186.07   15.64
   3   4   3  182.84   11.44
   3   4   4  718.91   13.11
   3   4   4  685.18   22.53
   3   4   5  205.44    9.22
   3   4   5  210.27   18.84
   3   4   6  402.48   13.73
   3   4   6  379.37   15.77
   3   4   7   37.32    6.51
   3   4   7   37.79    9.16
   3   4   8 1414.32   15.81
   3   4   8 1384.28   16.68
   3   4   9 4235.96  328.62
   3   4   9 4219.67   49.27
   3   4  10    7.57    6.22
   3   4  10   18.18    9.03
   3   4  11   -1.24    3.98
   3   4  11    1.14    6.19
   3   4  12    1.84    4.20
   3   4  12    0.15    5.90
   3   4  13   71.19    7.88
   3   4  13   80.83    8.07
   3   4  14   30.73    8.43
   3   4  15   90.19   10.20
   3   4  16   61.96   11.09
   3   4  17   74.30    8.67
  -3  -5  13   81.52   14.40
  -3  -5  12   52.82    9.94
  -3  -5  12   33.50    9.06
   3   5 -11  698.18   30.21
  -3  -5  11  763.63   27.81
   3   5 -10   54.96   19.44
  -3  -5  10   63.03   10.31
   3   5  -9  186.90   16.23
  -3  -5   9  208.60   12.33
   3   5  -8  330.34   12.58
  -3  -5   8  343.37   12.14
   3   5  -7  455.54   16.59
  -3  -5   7  477.28   18.32
   3   5  -6  100.85   11.17
  -3  -5   6   80.66    9.82
   3   5  -5 1086.07   19.89
  -3  -5   5 1041.29   22.55
   3   5  -4    0.91    5.91
  -3  -5   4    4.87    3.69
   3   5  -3  285.69   11.82
  -3  -5   3  283.43   10.41
   3   5  -2   -0.55    6.75
  -3  -5   2   10.98    7.62
   3   5  -1 1021.85   33.65
  -3  -5   1 1028.34   29.12
   3   5   0  152.38   31.98
  -3  -5   0  129.53    6.07
   3   5   1   39.90    7.74
  -3  -5  -1   38.28    5.24
   3   5   2  943.79   16.14
  -3  -5  -2  952.96   15.01
   3   5   3  578.69   12.74
   3   5   4  267.75   11.70
   3   5   4  255.84   12.49
   3   5   5   25.78   11.25
   3   5   5   28.82    7.61
   3   5   6  650.78   12.56
   3   5   6  621.28   22.96
   3   5   7   30.69    8.01
   3   5   7   19.99   11.38
   3   5   8   19.63    8.55
   3   5   8   29.58    7.99
   3   5   9   32.15    7.99
   3   5   9   23.42    7.26
   3   5  10   -6.10    5.20
   3   5  10    5.80    5.67
   3   5  11   68.04    8.21
   3   5  11   57.46    7.37
   3   5  12   43.64   10.08
   3   5  12   41.69    8.59
   3   5  13   24.76    7.45
   3   5  13   24.43    6.41
   3   5  14   40.16    8.57
   3   5  15  356.84   13.42
   3   5  16    5.03    5.88
  -3  -6  13  358.02   13.16
   3   6 -12  332.54   28.61
  -3  -6  12  350.12   27.77
   3   6 -11  621.98   18.44
  -3  -6  11  616.05   19.25
   3   6 -10  180.08   22.40
  -3  -6  10  186.04   11.82
   3   6  -9    1.40    4.84
  -3  -6   9    3.31    3.45
   3   6  -8  235.25   11.27
  -3  -6   8  226.31   13.52
   3   6  -7   16.27    7.72
  -3  -6   7    8.96    4.65
   3   6  -6    3.43    5.21
  -3  -6   6   19.16   10.32
   3   6  -5 1588.77   51.42
  -3  -6   5 1576.98   40.47
   3   6  -4 1404.87   41.70
  -3  -6   4 1431.50   42.05
   3   6  -3  717.64   18.32
  -3  -6   3  687.12   13.14
   3   6  -2   20.75    7.68
  -3  -6   2    9.01    5.05
   3   6  -1  204.61    9.60
  -3  -6   1  205.98    8.10
   3   6   0   99.97    9.12
  -3  -6   0  119.70    7.58
   3   6   1 1140.17   16.50
  -3  -6  -1 1112.13   13.67
   3   6   2   39.09   12.06
  -3  -6  -2   43.16    7.19
   3   6   3   -5.54    6.42
  -3  -6  -3    4.40    4.71
   3   6   4  156.01    9.72
   3   6   5  964.15   19.09
   3   6   5  937.18   16.06
   3   6   6  336.19   14.12
   3   6   6  355.91   23.86
   3   6   7    7.42    6.56
   3   6   7    6.91    6.14
   3   6   8   60.72   15.79
   3   6   8   70.72   14.69
   3   6   9   36.14   10.25
   3   6   9   37.88    8.01
   3   6  10  238.71   12.37
   3   6  10  229.08   13.16
   3   6  11   22.00   10.29
   3   6  11   31.51    7.73
   3   6  12   30.50    9.31
   3   6  12   34.80    7.01
   3   6  13   33.72    8.37
   3   6  13   30.95    9.61
   3   6  14   -0.68    5.36
   3   6  14    9.33    6.02
   3   6  15   45.85   10.15
   3   6  16   53.04    9.64
  -3  -7  12    4.77    9.12
   3   7 -11   10.11    6.06
  -3  -7  11   -2.89    6.67
   3   7 -10    2.84    3.53
  -3  -7  10   -0.55    6.84
   3   7  -9   34.70   11.84
  -3  -7   9   27.14    8.64
   3   7  -8  317.05   17.67
  -3  -7   8  293.79   14.23
   3   7  -7   14.66    5.66
  -3  -7   7   10.09    5.31
   3   7  -6    3.06    3.60
  -3  -7   6   -1.08    7.81
   3   7  -5    7.93    5.57
  -3  -7   5   -2.87    7.80
   3   7  -4    9.73    5.90
  -3  -7   4    7.25    5.67
   3   7  -3    3.85    6.36
  -3  -7   3    6.71    3.40
   3   7  -2 1303.62   44.69
  -3  -7   2 1311.29   37.98
   3   7  -1  146.95    9.63
  -3  -7   1  155.67    8.33
   3   7   0   58.75    8.19
  -3  -7   0   62.46    9.47
   3   7   1  224.12   12.52
  -3  -7  -1  196.92    7.62
   3   7   2 1458.36   63.71
  -3  -7  -2 1475.42   42.79
   3   7   3   52.71   15.69
  -3  -7  -3   63.41    8.60
   3   7   4  180.76   14.31
  -3  -7  -4  167.07   14.31
   3   7   5    7.46    8.12
  -3  -7  -5    1.68    3.68
   3   7   6   27.17    7.43
   3   7   6   33.92   10.49
   3   7   7  260.95   13.10
   3   7   7  269.42   11.68
   3   7   8    7.92    8.49
   3   7   8    2.21    3.14
   3   7   9    6.74    6.53
   3   7   9    6.67    4.49
   3   7  10  -11.29    5.03
   3   7  11  232.53   16.19
   3   7  11  213.82   22.74
   3   7  12   83.60   11.69
   3   7  12   64.07   16.31
   3   7  13   95.16   14.12
   3   7  13   86.25   18.57
   3   7  14   40.71    7.60
   3   7  14   40.60   12.52
   3   7  15    6.41    4.75
   3   8 -10   18.14    7.12
  -3  -8  10   22.91   10.17
   3   8  -9  140.93   13.12
  -3  -8   9  113.03   23.25
   3   8  -8  619.28   15.02
  -3  -8   8  597.94   16.88
   3   8  -7    1.90    3.14
  -3  -8   7    3.95    7.52
   3   8  -6   93.51   12.59
  -3  -8   6   90.48   25.07
   3   8  -5  245.10   14.89
  -3  -8   5  234.88   15.65
   3   8  -4  645.98   26.37
  -3  -8   4  630.20   26.35
   3   8  -3  750.51   16.87
  -3  -8   3  692.97   14.20
   3   8  -2    4.64    5.38
  -3  -8   2   20.35   10.11
   3   8  -1  435.41   18.14
  -3  -8   1  435.02   20.25
   3   8   0   64.73   11.16
  -3  -8   0   53.68    8.23
   3   8   1   -0.31    7.49
  -3  -8  -1   -0.38    6.02
   3   8   2  450.56   13.19
  -3  -8  -2  482.72   12.72
   3   8   3  392.47   15.94
  -3  -8  -3  392.43   11.69
   3   8   4   21.09   10.14
  -3  -8  -4    3.40    6.68
   3   8   5  595.98   23.06
  -3  -8  -5  570.87   14.31
   3   8   6  117.82   33.24
  -3  -8  -6   96.47   27.99
   3   8   7   19.29    9.45
   3   8   8   14.47    9.14
   3   8   8   18.69    5.01
   3   8   9   -4.50    8.36
   3   8   9   -0.50    4.85
   3   8  10   93.52   14.87
   3   8  10   56.59   16.10
   3   8  11  200.11   14.57
   3   8  11  137.32   29.72
   3   8  12   39.01   22.50
   3   8  12   40.88    9.91
   3   8  13  284.78   25.43
   3   8  13  284.51   23.77
   3   8  14    1.31    7.06
   3   8  14    2.49    4.65
   3   9  -9   -1.12    4.78
  -3  -9   9   13.93    5.78
   3   9  -8    7.47    5.30
  -3  -9   8   11.48    9.23
   3   9  -7   64.78   11.06
  -3  -9   7   54.64   19.17
   3   9  -6    2.19    5.85
  -3  -9   6    6.15    5.76
   3   9  -5   60.73   19.54
  -3  -9   5   94.17   12.23
   3   9  -4    5.53    7.41
  -3  -9   4   14.63    6.64
   3   9  -3   76.98   12.37
  -3  -9   3   80.36   11.01
   3   9  -2  101.69   28.17
  -3  -9   2  131.59   12.56
   3   9  -1  403.46   26.19
  -3  -9   1  409.18   19.88
   3   9   0   55.19    8.66
  -3  -9   0   54.55   17.54
   3   9   1   -3.59    6.97
  -3  -9  -1    8.21    6.54
   3   9   2  390.86   19.55
  -3  -9  -2  356.70   16.27
   3   9   3  225.81   36.42
  -3  -9  -3  253.81   13.99
   3   9   4    6.85    7.92
  -3  -9  -4    3.76    6.52
   3   9   5  150.72   16.54
  -3  -9  -5  114.79   11.65
   3   9   6    9.84    7.10
  -3  -9  -6    5.80    5.66
   3   9   7  438.89   20.61
  -3  -9  -7  439.22   25.68
   3   9   8  167.03   50.74
  -3  -9  -8  204.92   20.54
   3   9   9   22.58    9.10
   3   9  10  -15.40    8.79
   3   9  10    4.94    4.10
   3   9  11   18.22   10.85
   3   9  11   30.40   13.56
   3   9  12    8.51    8.17
   3   9  12   -2.89    3.59
   3   9  13    0.79    5.87
   3   9  13    9.31    5.60
   3   9  14   44.96   23.89
   3  10  -7   14.19    4.90
  -3 -10   7   12.36    6.41
   3  10  -6  153.36   10.67
  -3 -10   6  133.04   10.94
   3  10  -5    7.46    3.97
  -3 -10   5   17.72    8.93
   3  10  -4    6.61    6.00
  -3 -10   4   10.47    8.57
   3  10  -3  449.48   36.80
  -3 -10   3  401.65   31.51
   3  10  -2  310.65   12.79
  -3 -10   2  304.08   17.60
   3  10  -1    3.84    3.37
  -3 -10   1   -1.64    3.07
   3  10   0  635.95   20.30
  -3 -10   0  661.20   18.64
   3  10   1   50.93   10.66
  -3 -10  -1   31.24   12.59
   3  10   2  139.95   15.66
  -3 -10  -2  120.54   10.04
   3  10   3   25.71   10.91
  -3 -10  -3   12.57    3.65
   3  10   4  283.57   35.02
  -3 -10  -4  300.88   14.70
   3  10   5  170.86   17.84
  -3 -10  -5  163.80   12.16
   3  10   6   57.14   15.32
  -3 -10  -6   71.69    9.83
   3  10   7  115.63   11.37
  -3 -10  -7  110.71    9.68
   3  10   8   50.06   24.19
  -3 -10  -8   60.80    8.94
   3  10   9   11.83    5.95
  -3 -10  -9   10.78    5.42
   3  10  10  492.15   33.22
  -3 -10 -10  465.18   20.15
  -3 -10 -11   17.44    7.18
  -3 -11   4   11.84    5.98
  -3 -11   3   -1.71    4.90
   3  11  -2  224.65   15.51
  -3 -11   2  223.56   10.00
   3  11  -1    6.28    6.31
  -3 -11   1    5.61    4.47
   3  11   0    5.65    6.53
  -3 -11   0    9.82    5.98
   3  11   1  261.26   14.50
  -3 -11  -1  242.98   11.15
   3  11   2   -1.00    6.57
  -3 -11  -2   -8.08    5.02
   3  11   3  101.31   14.30
  -3 -11  -3   44.15   20.16
   3  11   4    7.60    5.62
  -3 -11  -4    2.04    4.59
  -3 -11  -5   81.84    8.61
  -3 -11  -6   12.69    6.36
  -4   8   4   90.43    8.11
  -4   8   3   29.49   14.87
  -4   8   2   15.19    6.19
  -4   8   1    1.27    5.47
  -4   8   0    2.74    4.82
  -4   8  -1  156.07    9.88
  -4   8  -2   81.95   10.13
  -4   7   7   60.10   10.87
  -4   7   6    9.38    7.30
  -4   7   5   42.23   15.02
  -4   7   4    3.54    6.52
  -4   7   3  170.21   27.24
  -4   7   2  169.72   12.91
  -4   7   1    6.68    5.23
  -4   7   0   13.00    6.85
  -4   7  -1   35.62    7.31
  -4   7  -2   -0.48    2.93
  -4   7  -3  477.29   13.73
  -4   6  10    7.75    8.03
  -4   6   9  167.02   19.02
  -4   6   8  327.18   15.10
  -4   6   7  124.99   12.61
  -4   6   6   21.84   10.89
  -4   6   5   25.12   11.83
  -4   6   4  361.91   15.14
  -4   6   3   66.11    8.27
  -4   6   2   87.61    9.69
  -4   6   1  137.94   11.31
  -4   6   0   50.24    9.34
  -4   6  -1   31.21    8.98
  -4   6  -2  529.99   23.66
  -4   6  -3   91.70   11.07
  -4   6  -4  118.62    7.42
  -4   5  11    0.73    9.10
  -4   5  10   -0.56    9.02
  -4   5   9  186.49   26.96
  -4   5   8   18.83    8.13
  -4   5   7  349.02   14.28
  -4   5   6  250.67   15.05
  -4   5   5  623.78   23.51
  -4   5   4   57.06   10.80
  -4   5   3  243.70   11.74
  -4   5   2   57.70    7.42
  -4   5   1  295.48   10.37
  -4   5   0  327.23    9.07
  -4   5  -1    5.95    4.46
  -4   5  -2   -0.03    3.18
  -4   5  -3  985.19   15.60
  -4   5  -4   97.05   12.14
  -4   5  -5   13.31    5.85
  -4   4  13    9.21   10.17
  -4   4  12   59.75   13.78
  -4   4  11   38.96   11.51
  -4   4  10   51.00   12.85
  -4   4   9  170.24   16.10
  -4   4   8   24.84   12.14
  -4   4   7  695.38   27.66
  -4   4   6   24.35    7.50
  -4   4   5   47.78    9.20
  -4   4   4 1067.87   23.62
  -4   4   3    9.29    6.04
  -4   4   2  109.19   11.45
  -4   4   1  294.62   11.24
  -4   4   0   74.35    7.13
  -4   4  -1   57.60    6.05
  -4   4  -2    9.27    4.62
  -4   4  -3   88.92    6.31
   4  -4   4   11.90    2.32
  -4   4  -4   17.81    6.64
   4  -4   5  462.28    6.31
  -4   4  -5  468.71   12.83
   4  -4   6    6.18    3.16
  -4   4  -6    4.30    2.21
   4  -4   7   23.91    5.05
   4  -4   8   73.17    7.52
   4  -4   9  316.08   14.93
   4  -4  10  171.73   10.38
   4  -4  11   -1.91    4.17
   4  -4  12  118.85   12.19
   4  -4  13   -2.24    3.95
  -4   3  14   38.32    9.24
  -4   3  13    7.39    8.96
  -4   3  12   11.13    9.39
  -4   3  11    5.76    8.92
  -4   3  10  108.64   16.42
  -4   3  10   42.28   14.72
  -4   3   9  415.14   20.89
  -4   3   9  400.00   14.81
  -4   3   8   72.69   15.46
  -4   3   8   44.43   10.74
  -4   3   7  142.83   13.59
  -4   3   7  152.83    7.31
  -4   3   6   20.05    6.34
  -4   3   6   27.52    2.36
  -4   3   5  219.43   12.07
  -4   3   5  208.78    3.22
  -4   3   4   10.92    6.91
  -4   3   3   47.64    7.87
  -4   3   2   20.67    6.10
  -4   3   1   20.11    5.19
  -4   3   0  137.21    8.36
  -4   3  -1    1.41    4.20
  -4   3  -2 2130.50   25.63
   4  -3   3  713.78    8.66
  -4   3  -3  756.19   12.23
   4  -3   4 1105.29   31.03
  -4   3  -4  973.43   29.39
  -4   3  -4 1049.78   28.96
   4  -3   5 1305.66   36.70
  -4   3  -5 1267.75   35.62
   4  -3   6   94.47    5.97
  -4   3  -6   94.28    6.46
   4  -3   7   -1.48    2.94
  -4   3  -7   -1.21    1.11
   4  -3   8   -2.06    3.47
   4  -3   9  104.30    9.85
   4  -3  10  663.92   28.55
   4  -3  11   65.90    6.97
   4  -3  12   -7.58    5.36
   4  -3  13    1.94    4.77
   4  -3  14   -2.40    4.91
   4  -3  15   71.12    9.35
  -4   2  15   45.45   13.30
  -4   2  14   86.28   14.79
  -4   2  14   80.43    9.38
  -4   2  13  -11.04    8.84
  -4   2  13   -0.32    3.44
  -4   2  12   70.41   12.27
  -4   2  12   90.91    7.49
  -4   2  11   12.06   12.63
  -4   2  11   11.54    5.30
  -4   2  10    7.68    9.48
  -4   2  10   14.00    4.64
  -4   2   9   12.02   10.21
  -4   2   9   26.50    4.90
  -4   2   8   22.13   11.84
  -4   2   8   29.61    4.43
  -4   2   7  163.51   14.46
  -4   2   7  163.55    5.73
  -4   2   6  232.75   11.45
  -4   2   6  234.53    6.03
   4  -2  -5  174.53    5.17
  -4   2   5  198.18   10.85
  -4   2   5  181.78    5.20
  -4   2   4 2958.40   37.49
  -4   2   4 2759.04   28.72
   4  -2  -3   29.73    1.96
  -4   2   3   41.94    9.68
  -4   2   3   33.47    3.10
  -4   2   2   28.79    8.77
  -4   2   1   46.36    5.98
  -4   2   0 1783.79   48.91
  -4   2  -1  524.13   16.21
   4  -2   2   54.47    3.46
  -4   2  -2   59.75    5.17
  -4   2  -2   56.29    3.00
   4  -2   3    2.69    2.46
   4  -2   3    4.14    1.62
  -4   2  -3    2.72    2.55
  -4   2  -3    6.56    1.86
   4  -2   4   58.67    2.70
   4  -2   4   62.76    4.31
  -4   2  -4   60.16    4.08
  -4   2  -4   61.36    2.76
   4  -2   5 1032.14   12.46
   4  -2   5 1097.85   14.39
  -4   2  -5 1052.27   12.70
  -4   2  -5 1044.06   12.82
   4  -2   6 2220.94   26.41
  -4   2  -6 2069.14   22.16
   4  -2   7   19.95    6.41
  -4   2  -7    5.28    1.17
  -4   2  -7    5.60    1.35
   4  -2   8  159.59    7.63
   4  -2   9   88.66    8.43
   4  -2  10  112.46    8.21
   4  -2  11  217.05   14.71
   4  -2  12  136.22   10.87
   4  -2  13   48.87   10.32
   4  -2  14  256.03   13.90
   4  -2  15   60.04   10.57
   4  -2  16    5.56    5.68
  -4   1  16    2.04    6.46
  -4   1  16    7.06    4.64
  -4   1  15    2.31    7.60
  -4   1  15    3.94    4.09
  -4   1  14   67.36   12.68
  -4   1  14   73.16    9.64
  -4   1  13   -2.54    8.21
  -4   1  13    5.17    3.89
  -4   1  12    3.72    8.47
  -4   1  12    7.28    4.54
  -4   1  11  269.03   19.74
  -4   1  11  251.57   11.91
  -4   1  10   35.63    9.59
  -4   1  10   52.07    6.36
  -4   1   9  481.73   17.70
  -4   1   9  491.57   14.22
  -4   1   8   13.72    8.29
  -4   1   8   16.97    4.34
  -4   1   7   51.96    9.64
  -4   1   7   41.52    5.44
  -4   1   6   13.12    6.72
  -4   1   6   20.44    4.47
   4  -1  -5   16.99    4.17
  -4   1   5   20.69    6.88
  -4   1   5   28.18    3.67
   4  -1  -4  272.67    8.56
  -4   1   4  279.96   13.44
  -4   1   4  296.26    9.23
   4  -1  -3  283.19    8.04
  -4   1   3  297.07   13.05
  -4   1   3  301.73    8.83
  -4   1   2  142.90    9.38
  -4   1   2  146.62    3.80
  -4   1   1 1142.42   18.52
  -4   1   1 1100.88   13.39
  -4   1   1 1045.82   12.60
  -4   1   0  137.05    7.96
  -4   1   0  133.93    1.84
  -4   1   0  130.37    2.22
  -4   1  -1  294.37    7.52
  -4   1  -1  278.75    3.16
  -4   1  -1  274.62    2.57
   4  -1   2    1.80    2.18
   4  -1   2    2.68    1.08
  -4   1  -2    6.11    4.17
  -4   1  -2    2.49    1.32
   4  -1   4  157.47    4.30
  -4   1  -4  148.19    8.61
  -4   1  -4  162.08    7.43
  -4   1  -4  134.01    3.23
   4  -1   5  218.90    8.17
  -4   1  -5  228.48   10.08
  -4   1  -5  221.06    7.33
  -4   1  -5  213.65    9.79
  -4   1  -6  508.08    3.57
   4  -1   7 1406.12   19.19
   4  -1   8   57.18   14.92
   4  -1   9  853.98   29.66
   4  -1  10    9.55    6.20
   4  -1  11  310.27   12.54
   4  -1  12   77.04   11.61
   4  -1  13    5.42    6.70
   4  -1  14    2.60    6.50
   4  -1  15    5.91    6.56
   4  -1  16    3.61    6.43
  -4   0  16  211.55   13.29
  -4   0  16  209.46   13.04
  -4   0  15   11.98    9.74
  -4   0  15    0.16    4.93
  -4   0  14  267.01   15.70
  -4   0  14  256.76   10.04
  -4   0  13  207.37   15.51
  -4   0  13  152.98   25.63
  -4   0  12   15.41    8.55
  -4   0  12   28.72    8.00
  -4   0  11  304.62   18.83
  -4   0  11  305.07   14.70
  -4   0  10  194.65   16.40
  -4   0  10  175.26   15.23
  -4   0   9    2.24    8.45
  -4   0   9    6.53    3.24
  -4   0   8 1468.17   39.01
  -4   0   8 1529.41   37.58
  -4   0   7  910.17   17.30
  -4   0   7  934.60   14.23
  -4   0   6    5.89    6.51
  -4   0   6    6.10    3.05
  -4   0   5    8.91    8.79
  -4   0   5   -0.85    2.91
   4   0  -4  853.73   24.00
  -4   0   4  914.27   27.13
  -4   0   4  897.59   26.57
   4   0  -3  856.13   11.44
  -4   0   3  902.59   16.30
  -4   0   3  869.74   14.00
   4   0  -2 1129.81   16.21
  -4   0   2 1229.02   20.03
  -4   0   2 1178.18   14.98
  -4   0   1   44.35    7.81
  -4   0   1   43.90    4.26
  -4   0   1   41.91    2.42
  -4   0   0  165.14    8.40
  -4   0   0  165.76    5.97
  -4   0   0  158.83    6.96
  -4   0  -1 1386.09   20.98
  -4   0  -1 1405.37   21.74
  -4   0  -1 1380.62   19.87
  -4   0  -1 1396.03   19.98
   4   0   2 2256.44   31.79
  -4   0  -2 2309.12   33.14
  -4   0  -2 2319.37   33.41
  -4   0  -2 2259.45   31.85
   4   0   3   74.28   10.04
  -4   0  -3   82.63    8.16
  -4   0  -3   79.34    3.78
  -4   0  -3   71.15    3.19
   4   0   4 1454.03   19.18
  -4   0  -4 1400.30   17.77
  -4   0  -4 1428.82   17.69
  -4   0  -4 1400.77   17.94
   4   0   5    6.73    3.03
  -4   0  -5    2.82    1.50
  -4   0  -5    7.25    1.75
   4   0   6  723.25   21.29
   4   0   7   16.96    5.00
   4   0   8   50.55    7.45
   4   0   9    7.28    5.02
   4   0  10   21.72    8.68
   4   0  11  100.65   12.35
   4   0  12  188.43   13.50
   4   0  13   28.53   10.30
   4   0  14   23.01   13.19
   4   0  15   17.31    9.46
   4   0  16  119.64   16.22
  -4  -1  16   19.81    5.81
  -4  -1  15    2.38    6.79
  -4  -1  15    4.56    6.11
  -4  -1  14   48.32    9.99
  -4  -1  14   67.75    9.12
  -4  -1  13    0.09    7.22
  -4  -1  13    8.73    9.83
  -4  -1  12   12.40    7.90
  -4  -1  12    6.20    3.90
  -4  -1  11   69.81   13.35
  -4  -1  11   74.47    7.55
  -4  -1  10   75.99   14.40
  -4  -1  10   73.13    6.68
  -4  -1   9  249.30   14.05
  -4  -1   9  241.20    7.73
  -4  -1   8  154.13   11.67
  -4  -1   8  149.16    7.86
  -4  -1   7   43.13    8.16
  -4  -1   7   53.52   12.39
  -4  -1   6 4268.76   83.47
  -4  -1   6 4248.14   29.42
  -4  -1   5  176.83   11.99
  -4  -1   5  172.86    5.99
  -4  -1   4   74.25    8.10
  -4  -1   4   83.13    5.18
   4   1  -3 4473.85   53.26
  -4  -1   3 4866.05   60.60
  -4  -1   3 4727.40   56.99
   4   1  -2  370.50   10.63
  -4  -1   2  374.70   21.72
  -4  -1   2  393.32    8.56
  -4  -1   1 1456.15   23.55
  -4  -1   1 1622.85   23.47
   4   1   0  296.46   10.45
  -4  -1   0  254.55    8.42
  -4  -1   0  268.94    8.27
  -4  -1   0  289.19    8.95
   4   1   1  278.36   18.39
  -4  -1  -1  252.96    8.05
  -4  -1  -1  250.42    7.65
  -4  -1  -1  270.38    8.27
   4   1   2  410.20    9.53
   4   1   2  424.65    8.53
  -4  -1  -2  385.75    8.89
  -4  -1  -2  397.45    4.69
   4   1   3  396.29    8.48
   4   1   3  376.04   11.46
  -4  -1  -3  364.02   10.54
  -4  -1  -3  390.57    4.73
   4   1   4  407.55    7.85
   4   1   4  381.93    7.71
  -4  -1  -4  363.80   10.33
  -4  -1  -4  348.70   10.28
   4   1   5 2303.77   29.60
  -4  -1  -5 2213.04   26.55
   4   1   6    3.17    3.77
  -4  -1  -6    1.91    1.00
  -4  -1  -6   -0.25    0.70
   4   1   7  117.94    7.29
   4   1   8   96.01    7.91
   4   1   9  317.44   10.27
   4   1  10  149.59   10.72
   4   1  11   95.64   22.07
   4   1  12   -0.20    8.46
   4   1  13  137.56   40.10
   4   1  14   13.68    9.37
   4   1  15   74.88   14.48
   4   1  16   73.08   13.21
   4   1  17   55.99   12.76
  -4  -2  15   89.76   11.46
  -4  -2  15   59.63   24.64
  -4  -2  14   46.94    9.24
  -4  -2  14   34.72   14.60
  -4  -2  13    4.29    7.32
  -4  -2  13   15.25    9.43
  -4  -2  12  229.92   15.87
  -4  -2  12  243.98   11.76
  -4  -2  11  112.09   14.29
  -4  -2  11  116.83    9.09
  -4  -2  10    6.06    8.28
  -4  -2  10   -3.98    4.93
  -4  -2   9  513.75   15.24
  -4  -2   9  501.66   13.94
  -4  -2   8  169.72   11.06
  -4  -2   8  161.34    7.04
  -4  -2   7  651.92   14.76
  -4  -2   7  632.65   16.13
  -4  -2   6  578.36   11.94
  -4  -2   6  565.58   10.38
   4   2  -5   55.30   19.62
  -4  -2   5   44.74    6.70
   4   2  -4 4507.08   59.12
  -4  -2   4 4453.47   55.09
   4   2  -3  131.76    9.21
  -4  -2   3  129.85    6.59
   4   2  -2 2112.89   49.10
  -4  -2   2 2015.70   29.84
   4   2   0  629.44   14.77
  -4  -2   0  604.28   10.69
  -4  -2   0  616.82   11.61
   4   2   1   18.33    8.58
  -4  -2  -1   13.73    6.72
  -4  -2  -1   21.23    2.99
  -4  -2  -1   21.53    9.86
   4   2   2 1452.63   22.99
   4   2   2 1443.18   22.91
  -4  -2  -2 1351.96   20.20
  -4  -2  -2 1394.91   20.64
   4   2   3   16.51    3.94
   4   2   3    7.94    3.13
  -4  -2  -3   17.92    2.86
   4   2   4  463.72    8.79
   4   2   4  467.38   10.85
  -4  -2  -4  474.01    8.20
   4   2   5  725.94   10.97
   4   2   5  756.15   12.84
  -4  -2  -5  718.95    9.96
   4   2   6  115.63    3.87
   4   2   6  122.66    6.56
  -4  -2  -6  104.74    3.75
   4   2   7   43.08    6.40
   4   2   7   50.92    6.80
  -4  -2  -7   44.37    6.82
   4   2   8  369.96    7.57
   4   2   8  391.00   10.41
  -4  -2  -8  366.86    4.29
   4   2   9  608.15    8.34
   4   2   9  631.31   13.68
  -4  -2  -9  613.84    7.49
   4   2  10  180.22    4.06
   4   2  10  184.15   12.47
   4   2  11   10.52    7.75
   4   2  12  136.47   12.30
   4   2  13  120.39   14.72
   4   2  14  192.07   15.01
   4   2  15   40.51   11.15
   4   2  16   -0.50    7.15
   4   2  17  102.34   13.44
  -4  -3  15    1.48    5.16
  -4  -3  14   -1.58    6.30
  -4  -3  14    2.65    6.93
  -4  -3  13    1.74    6.89
  -4  -3  13   10.86    6.24
  -4  -3  12    2.46    6.98
  -4  -3  12   11.07    6.14
  -4  -3  11    8.98    6.12
  -4  -3  11   43.45    6.87
  -4  -3  10  156.55   17.86
  -4  -3  10  202.55    9.53
  -4  -3   9   60.36   13.46
  -4  -3   9   77.30    8.92
   4   3  -8  378.12   11.98
  -4  -3   8  375.91   12.08
   4   3  -7  312.24   16.34
  -4  -3   7  288.67   12.77
   4   3  -6  409.79   15.51
  -4  -3   6  421.63   11.26
   4   3  -5  119.08   26.91
  -4  -3   5   98.78    8.59
   4   3  -4  192.24   13.00
  -4  -3   4  172.80    6.65
   4   3  -3   57.05    8.90
  -4  -3   3   53.43    5.97
   4   3  -2  107.32   11.11
  -4  -3   2  108.03    6.85
   4   3  -1  256.87   11.90
  -4  -3   1  274.04   10.71
   4   3   0  141.72    9.94
  -4  -3   0  143.15    9.39
   4   3   1   12.63    3.61
  -4  -3  -1    6.73    7.38
   4   3   2  756.04   14.87
   4   3   3  330.74   11.16
   4   3   3  333.57   11.24
  -4  -3  -3  339.35   13.83
   4   3   4 1312.46   22.31
   4   3   4 1294.37   18.97
  -4  -3  -4 1279.89   17.22
   4   3   5  832.60   13.52
   4   3   5  818.91   14.79
  -4  -3  -5  802.25   13.18
   4   3   6  442.09   13.53
   4   3   6  438.43   16.73
  -4  -3  -6  404.02   12.00
   4   3   7    0.07    2.46
   4   3   7    3.25    4.67
  -4  -3  -7   12.63    3.48
   4   3   8  327.04    6.41
   4   3   8  317.26    9.31
  -4  -3  -8  311.70    5.15
   4   3   9 1460.81   20.53
   4   3   9 1500.56   22.41
  -4  -3  -9 1440.29   16.56
   4   3  10  195.30    8.13
   4   3  10  170.81    9.15
   4   3  11    1.99    1.59
   4   3  11   20.92   11.01
   4   3  12   72.62   10.86
   4   3  13    4.44    8.01
   4   3  14   35.44   11.22
   4   3  15   19.93   13.10
   4   3  16   10.06    7.34
   4   3  17   -3.64    6.86
  -4  -4  14   76.70    9.12
  -4  -4  13   39.68    8.46
  -4  -4  13   42.57    7.41
  -4  -4  12   10.00    6.72
  -4  -4  12   20.28    6.59
  -4  -4  11   19.40    6.96
  -4  -4  11   26.91    7.32
  -4  -4  10   47.23    8.43
   4   4  -9   71.67   16.00
  -4  -4   9   82.72    8.95
   4   4  -8  113.21   11.74
  -4  -4   8   95.80   19.19
   4   4  -7  234.24   11.79
  -4  -4   7  206.22    8.89
   4   4  -6  242.47   14.93
  -4  -4   6  219.46   10.62
   4   4  -5  276.07   11.15
  -4  -4   5  285.05   10.90
   4   4  -4  150.06    9.95
  -4  -4   4  144.86    9.04
   4   4  -3 1225.43   37.04
  -4  -4   3 1209.45   35.62
   4   4  -2   19.92    8.49
  -4  -4   2   11.07    5.16
   4   4  -1 1586.01   27.87
  -4  -4   1 1532.90   25.22
   4   4   0   14.50    5.98
  -4  -4   0   11.53    5.09
   4   4   1 3736.05   47.37
  -4  -4  -1 3725.65   46.78
   4   4   2 3271.67   41.94
  -4  -4  -2 3184.19   40.73
   4   4   3 2565.69   43.55
   4   4   3 2547.24   33.10
   4   4   4   -3.25    4.31
   4   4   4   -0.38    4.77
   4   4   5   60.44    6.97
   4   4   5   58.29   15.46
   4   4   6  981.42   30.31
   4   4   6  924.42   40.36
   4   4   7  701.04   20.45
   4   4   7  671.13   12.13
   4   4   8  124.34   12.43
   4   4   8  119.08    9.97
   4   4   9 2335.39   65.10
   4   4   9 2212.20   62.96
   4   4  10  734.13   23.10
   4   4  10  666.74   20.31
   4   4  11   14.70    3.69
   4   4  11    8.64    9.32
   4   4  12    5.99    4.32
   4   4  12   -3.93    6.87
   4   4  13   43.75   11.09
   4   4  14   23.42   10.09
   4   4  15  416.20   17.38
   4   4  16   30.67   11.76
  -4  -5  13   -1.86    5.90
  -4  -5  13   17.84    9.57
  -4  -5  12    3.33    6.42
  -4  -5  12    4.53    6.89
   4   5 -11   18.62    6.97
  -4  -5  11    9.59    3.69
   4   5 -10   -3.06    6.49
  -4  -5  10   -2.25    3.09
   4   5  -9   66.36   14.25
  -4  -5   9   50.59    8.14
   4   5  -8 1180.28   34.57
  -4  -5   8 1226.86   18.82
   4   5  -7  320.18   22.12
  -4  -5   7  334.61   12.73
   4   5  -6  348.12   13.86
  -4  -5   6  335.23   24.37
   4   5  -5  194.02   11.73
  -4  -5   5  210.44   10.52
   4   5  -4   27.30   10.24
  -4  -5   4   13.99    5.59
   4   5  -3  392.66   13.02
  -4  -5   3  373.15   10.16
   4   5  -2  488.94   12.93
  -4  -5   2  445.53   10.18
   4   5  -1  135.51   11.75
  -4  -5   1  168.86    8.51
   4   5   0   51.67    8.28
  -4  -5   0   49.72    7.70
   4   5   1  111.87   11.24
  -4  -5  -1  106.23    6.64
   4   5   2  523.26   19.01
  -4  -5  -2  537.62   16.92
   4   5   3  293.02   11.99
  -4  -5  -3  315.22   12.03
   4   5   4  745.47   23.19
   4   5   4  695.19   28.33
   4   5   5   40.36    7.70
   4   5   5   21.82    7.86
   4   5   6  208.55   15.41
   4   5   6  219.02   19.68
   4   5   7   52.26    8.61
   4   5   7   54.05   11.03
   4   5   8 1672.08   50.38
   4   5   8 1572.57   48.44
   4   5   9  317.42   26.13
   4   5   9  301.32   13.71
   4   5  10   10.45    6.19
   4   5  10    8.85    6.09
   4   5  11   34.09    8.28
   4   5  11   26.50    7.92
   4   5  12  243.35   21.81
   4   5  12  287.50   15.03
   4   5  13   20.48    7.88
   4   5  14   54.45    9.03
   4   5  15    6.53    6.12
   4   5  16   29.03    8.81
   4   6 -12   37.62   20.70
  -4  -6  12   69.10   26.91
   4   6 -11   -0.73    5.64
  -4  -6  11   22.80   12.14
   4   6 -10   -1.90    6.27
  -4  -6  10    7.06    8.74
   4   6  -9  259.03   17.57
  -4  -6   9  195.52   25.21
   4   6  -8  499.45   22.72
  -4  -6   8  514.36   25.53
   4   6  -7  745.64   15.43
  -4  -6   7  758.10   16.73
   4   6  -6  147.28   11.24
  -4  -6   6  160.30   14.97
   4   6  -5  178.08   11.14
  -4  -6   5  166.02   22.57
   4   6  -4  248.47   11.66
  -4  -6   4  239.90   11.50
   4   6  -3  291.83   14.26
  -4  -6   3  302.76   13.52
   4   6  -2 1494.16   31.60
  -4  -6   2 1554.78   25.72
   4   6  -1   11.02    6.68
  -4  -6   1   11.79    5.40
   4   6   0   53.89   11.98
  -4  -6   0   43.23   12.51
   4   6   1  293.34   22.80
  -4  -6  -1  286.30    9.51
   4   6   2 1089.25   17.79
  -4  -6  -2 1128.85   14.69
   4   6   3  315.50   11.57
  -4  -6  -3  315.00    9.45
   4   6   4    3.77    5.11
  -4  -6  -4   -2.72    5.49
   4   6   5    8.21    8.83
   4   6   5    7.34    3.93
   4   6   6   11.20    8.95
   4   6   6   14.11    6.34
   4   6   7  458.61   22.00
   4   6   7  457.88   28.49
   4   6   8    9.08    4.88
   4   6   8    3.65    3.74
   4   6   9  162.01   12.04
   4   6   9  183.63   26.23
   4   6  10   87.55   18.81
   4   6  10  100.22   19.64
   4   6  11  121.84   32.57
   4   6  11  113.68   24.21
   4   6  12  110.80   22.66
   4   6  12  113.84   16.91
   4   6  13    0.32    2.70
   4   6  13    3.24    5.48
   4   6  14   10.09    6.21
   4   6  15    0.36    5.82
   4   6  16   21.49    7.94
   4   7 -12    9.19    5.56
   4   7 -11   36.32   16.31
  -4  -7  11   54.63   12.17
   4   7 -10   10.83    8.68
  -4  -7  10   25.82    9.46
   4   7  -9   13.60    7.96
  -4  -7   9    1.34    4.41
   4   7  -8   52.34   11.37
  -4  -7   8   45.07    9.78
   4   7  -7  178.53   13.47
  -4  -7   7  181.22   12.82
   4   7  -6   96.62   10.02
  -4  -7   6  103.12   28.54
   4   7  -5  617.30   17.70
  -4  -7   5  602.51   16.29
   4   7  -4  159.18   11.11
  -4  -7   4  163.85   15.21
   4   7  -3    4.41    6.45
  -4  -7   3    9.52    8.00
   4   7  -2  528.35   17.60
  -4  -7   2  535.46   13.98
   4   7  -1   11.25   10.39
  -4  -7   1    8.47    5.88
   4   7   0 1364.70   38.81
  -4  -7   0 1301.07   35.67
   4   7   1  687.58   24.50
  -4  -7  -1  679.83   22.22
   4   7   2  524.57   21.08
  -4  -7  -2  542.88   18.86
   4   7   3    5.60    6.54
  -4  -7  -3    2.55    6.14
   4   7   4  299.87   18.85
  -4  -7  -4  279.69   22.08
   4   7   5   -3.39    7.82
  -4  -7  -5   -1.41    6.60
   4   7   6  235.17   13.60
   4   7   6  188.46   15.27
   4   7   7    3.74    3.26
   4   7   7   -0.98    5.12
   4   7   8 1028.98   20.78
   4   7   8  941.25   28.73
   4   7   9   10.67    8.40
   4   7   9    4.90    2.39
   4   7  10   49.42   19.11
   4   7  10   60.44   10.17
   4   7  11    0.94    7.27
   4   7  11   -0.30    5.25
   4   7  12  214.44   13.98
   4   7  12  177.07   15.04
   4   7  13   11.12    8.02
   4   7  13   16.28    5.25
   4   7  14   11.35    6.06
   4   7  15    4.39    3.99
   4   8 -11   33.68   17.46
   4   8 -10    8.44    5.63
  -4  -8  10   23.24   10.00
   4   8  -9    6.65    6.44
  -4  -8   9   13.63    6.91
   4   8  -8   33.82   10.02
  -4  -8   8   50.16    9.79
   4   8  -7   18.31    7.64
  -4  -8   7   14.88   11.29
   4   8  -6  458.54   31.01
  -4  -8   6  487.59   18.29
   4   8  -5   73.28   18.68
  -4  -8   5   74.17   28.13
   4   8  -4  395.64   18.03
  -4  -8   4  354.62   34.06
   4   8  -3  514.92   21.27
  -4  -8   3  529.78   23.02
   4   8  -2  608.71   15.21
  -4  -8   2  636.51   16.69
   4   8  -1  204.54   34.82
  -4  -8   1  193.69   17.39
   4   8   0  734.76   26.27
  -4  -8   0  823.92   25.44
   4   8   1 1999.01   34.28
  -4  -8  -1 2077.77   24.09
   4   8   2 2390.02   97.93
  -4  -8  -2 2387.18   21.59
   4   8   3  108.65   31.59
  -4  -8  -3  118.78   12.78
   4   8   4   27.40   11.03
  -4  -8  -4   32.71   12.53
   4   8   5   -0.24   10.33
  -4  -8  -5    3.95    7.62
   4   8   6    1.44    9.43
  -4  -8  -6    6.18    5.07
   4   8   7   10.02    9.40
   4   8   8  571.87   24.74
   4   8   8  557.34   26.10
   4   8   9   99.62   24.36
   4   8   9   77.25   22.42
   4   8  10   53.90    9.39
   4   8  10   49.86   14.65
   4   8  11   -7.80    7.60
   4   8  11    8.07    5.69
   4   8  12   81.84   30.85
   4   8  12   98.17   27.91
   4   8  13   45.79   18.87
   4   8  13   69.63   20.97
   4   8  14   12.77    8.62
   4   8  14   21.06    8.35
   4   9  -9   74.25   17.57
   4   9  -8   16.29    8.54
  -4  -9   8   11.64    7.73
   4   9  -7   10.23    6.38
  -4  -9   7   -2.16    4.63
   4   9  -6    0.86    6.12
  -4  -9   6  -11.57    6.93
   4   9  -5  127.34   12.44
  -4  -9   5  138.44   10.48
   4   9  -4  211.13   11.39
  -4  -9   4  209.03   24.30
   4   9  -3    1.69    3.50
  -4  -9   3    8.69    7.49
   4   9  -2    2.13    4.20
  -4  -9   2   24.18   10.17
   4   9  -1  264.01   15.68
  -4  -9   1  265.74   16.50
   4   9   0   72.60   14.82
  -4  -9   0   74.13   10.20
   4   9   1   27.95    9.28
  -4  -9  -1   12.73    9.88
   4   9   2   11.19    8.00
  -4  -9  -2    3.44    6.55
   4   9   3   43.73   12.26
  -4  -9  -3   61.22   10.92
   4   9   4  398.01   20.58
  -4  -9  -4  438.93   23.01
   4   9   5  439.26   23.77
  -4  -9  -5  446.35   23.47
   4   9   6   -0.46    9.16
  -4  -9  -6   16.11   10.14
   4   9   7   18.76   12.56
  -4  -9  -7   15.83    9.76
   4   9   8   10.26    6.65
  -4  -9  -8   16.22    9.31
   4   9   9   30.92   12.03
   4   9  10  197.54   15.34
   4   9  10  147.72   16.86
   4   9  11   32.25   14.78
   4   9  11   33.44   19.43
   4   9  12   75.08   23.74
   4   9  12   67.17   21.09
   4   9  13    2.44    5.24
   4   9  13    1.26    4.55
   4   9  14   29.83   10.47
   4  10  -7    1.13    5.21
   4  10  -6  182.03   12.92
  -4 -10   6  175.11   10.30
   4  10  -5  245.73   12.21
  -4 -10   5  246.58   14.43
   4  10  -4   93.27   15.28
  -4 -10   4   60.27   22.96
   4  10  -3   48.83   19.41
  -4 -10   3   67.10    9.99
   4  10  -2    7.74    3.65
  -4 -10   2    3.61    6.34
   4  10  -1   19.26    7.43
  -4 -10   1   16.96    6.20
   4  10   0   69.08   20.02
  -4 -10   0   78.47   10.58
   4  10   1  517.03   41.39
  -4 -10  -1  628.92   18.46
   4  10   2  231.02   14.02
  -4 -10  -2  214.84   14.35
   4  10   3   16.56   11.15
  -4 -10  -3   12.49    9.24
   4  10   4  107.65   13.37
  -4 -10  -4  121.18   11.23
   4  10   5  219.76   19.68
  -4 -10  -5  240.14   12.92
   4  10   6   36.79   16.11
  -4 -10  -6   59.74   11.53
   4  10   7   95.48   34.83
  -4 -10  -7  140.36   11.53
   4  10   8   29.60    8.01
  -4 -10  -8   50.83   11.14
   4  10   9   40.66   17.54
  -4 -10  -9   30.98    7.68
   4  10  10  262.25   21.88
  -4 -10 -10  272.51   10.58
   4  10  11  497.85   25.83
  -4 -10 -11  487.88   19.72
  -4 -11   3   -0.71    6.15
   4  11  -2    8.63    8.69
  -4 -11   2    7.98    4.47
   4  11  -1  143.31   19.27
  -4 -11   1  178.60   11.12
   4  11   0   72.51   28.80
  -4 -11   0  101.25    9.25
   4  11   1   25.23   10.67
  -4 -11  -1   36.85    8.10
   4  11   2   22.49    7.83
  -4 -11  -2   30.42    8.73
   4  11   3   10.59    9.16
  -4 -11  -3    7.04    3.97
   4  11   4   15.56    8.91
  -4 -11  -4   18.62    8.09
   4  11   5  183.27   15.80
  -4 -11  -5  180.19    9.82
   4  11   6   58.92   32.82
  -4 -11  -6  106.71   12.21
  -4 -11  -7   19.26    8.61
  -4 -11  -8   51.41    7.33
  -4 -11  -9   33.76    7.77
  -5   8   1   37.43    7.51
  -5   7   5    0.94    9.20
  -5   7   4   92.77    8.86
  -5   7   3   14.82    8.46
  -5   7   2  157.06    8.93
  -5   7   1    4.19    5.19
  -5   7   0   22.20    7.04
  -5   7  -1   10.36    6.04
  -5   6   8   35.40   10.12
  -5   6   7  266.76   23.87
  -5   6   6  148.35   16.93
  -5   6   5  169.38   11.54
  -5   6   4  194.68   12.15
  -5   6   3   17.36    9.80
  -5   6   2   49.24    7.69
  -5   6   1   56.74    8.69
  -5   6   0    9.51    3.23
  -5   6  -1  192.34   10.89
  -5   6  -2   25.14    6.27
  -5   5   9   48.97   22.92
  -5   5   8  266.81   19.72
  -5   5   7   72.19   28.84
  -5   5   6   49.95   11.30
  -5   5   5    4.07    6.85
  -5   5   4  354.81   13.88
  -5   5   3   -5.56    6.42
  -5   5   2   55.07    9.83
  -5   5   1   -2.29    6.03
  -5   5   0  163.74   11.85
  -5   5  -1  639.32   28.74
  -5   5  -2  182.57   10.95
  -5   5  -3   28.99   12.28
  -5   5  -4   34.51    8.50
  -5   4  11  207.72   13.07
  -5   4  10  765.41   21.23
  -5   4   9   85.44   13.47
  -5   4   8  167.58   12.38
  -5   4   7   12.92   10.54
  -5   4   6   58.43    8.35
  -5   4   5  296.86   15.39
  -5   4   4 1336.60   44.28
  -5   4   3  611.85   18.53
  -5   4   2   71.17    6.98
  -5   4   1   21.68    5.78
  -5   4   0   32.50    6.58
  -5   4  -1   42.32    7.31
  -5   4  -2  610.42   12.14
  -5   4  -3    6.04    4.50
  -5   4  -4   22.93    6.55
  -5   4  -5   44.22    4.91
  -5   3  12   46.61   11.70
  -5   3  11  247.64   12.91
  -5   3  10   92.32   17.46
  -5   3   9   86.75   16.65
  -5   3   8   22.12   11.28
  -5   3   7   25.42    9.62
  -5   3   6   15.76    7.13
  -5   3   5   28.80   10.21
  -5   3   4    3.31    6.02
  -5   3   3  106.98    7.86
  -5   3   2   33.02    7.03
  -5   3   1  288.15    9.72
  -5   3   0  253.38    8.90
  -5   3  -1 1461.10   36.50
  -5   3  -2  439.70   13.16
  -5   3  -3   56.41    6.50
  -5   3  -4  835.22   17.25
  -5   3  -5  231.03    8.22
   5  -3   6   59.58    4.44
   5  -3   7   24.71    4.58
   5  -3   8  134.93    8.60
   5  -3   9    5.24    3.18
   5  -3  10   35.09   10.49
   5  -3  11   21.88    6.05
   5  -3  12  213.18   18.53
   5  -3  13   -2.60    4.19
  -5   2  13  -10.56    9.78
  -5   2  12    7.13    8.48
  -5   2  11  -19.47    9.50
  -5   2  10   11.70    8.98
  -5   2   9   -1.15    9.47
  -5   2   8    2.67    9.38
  -5   2   8    9.82    3.74
  -5   2   7  321.47   14.59
  -5   2   7  311.07    6.54
  -5   2   6   12.64    7.28
  -5   2   5   73.16    8.57
  -5   2   5   53.23    2.61
  -5   2   4    0.65    6.67
  -5   2   4    2.31    0.72
  -5   2   3  981.45   30.58
  -5   2   2 1680.89   48.79
  -5   2   1  252.57   10.36
  -5   2   0   59.74    7.18
  -5   2  -1   -1.01    4.16
  -5   2  -2   82.17    5.25
   5  -2   3   -1.12    1.00
  -5   2  -3    0.52    2.01
  -5   2  -3    0.33    0.70
   5  -2   4  515.38   15.34
  -5   2  -4  498.39   16.76
  -5   2  -4  472.56   13.41
   5  -2   5    6.29    3.51
  -5   2  -5    9.40    3.64
   5  -2   6 5584.56   44.71
  -5   2  -6 5644.08   13.86
   5  -2   7  219.94   12.72
   5  -2   8   14.97    4.91
   5  -2   9  332.65   20.64
   5  -2  10   47.94    8.75
   5  -2  11   -3.76    4.06
   5  -2  12  567.00   27.81
   5  -2  13   -1.69    4.60
   5  -2  14    5.62    5.19
   5  -2  15    3.55    4.78
  -5   1  14   51.10   12.33
  -5   1  13   20.47    9.23
  -5   1  13   34.51    4.91
  -5   1  12  113.31   14.80
  -5   1  12   78.85    6.42
  -5   1  11  380.01   20.75
  -5   1  11  341.45   12.87
  -5   1  10   19.77   13.07
  -5   1  10    2.11    3.42
  -5   1   9    4.19    9.73
  -5   1   9    7.54    5.13
  -5   1   8  127.05   15.85
  -5   1   8  111.94   10.31
  -5   1   7   28.05    8.08
  -5   1   7   29.92    5.08
  -5   1   6   14.38    7.16
  -5   1   6   23.11    4.34
  -5   1   5  259.44   12.10
  -5   1   5  227.82    6.81
   5  -1  -4    6.33    2.00
  -5   1   4   14.90   12.54
  -5   1   4    6.52    2.48
  -5   1   3   27.66    8.21
  -5   1   3   18.09    2.34
  -5   1   2    9.87    5.95
  -5   1   2    4.13    1.30
  -5   1   2    3.60    1.28
  -5   1   0  297.45    8.09
  -5   1   0  297.65    2.68
  -5   1   0  316.43    2.77
  -5   1  -1  897.82    6.70
  -5   1  -2   -2.52    3.14
  -5   1  -2   -0.03    0.90
  -5   1  -2   -0.65    1.10
   5  -1   3  144.78    7.96
  -5   1  -3  143.00    6.12
  -5   1  -3  128.84    2.70
   5  -1   4 1139.71   14.20
  -5   1  -4 1120.57   13.00
   5  -1   5 1556.52   19.00
  -5   1  -5 1473.57   17.22
  -5   1  -5 1537.87   17.62
   5  -1   6  895.26   26.27
  -5   1  -6  797.87   22.21
  -5   1  -6  815.23   22.58
   5  -1   7   47.15   10.94
   5  -1   8   39.26    6.02
   5  -1   9   58.24    6.94
   5  -1  10    3.45    6.04
   5  -1  11    3.17    5.95
   5  -1  12   12.14    8.02
   5  -1  13   99.03   19.19
   5  -1  14  310.96   32.89
   5  -1  15  217.46   12.63
   5  -1  16   76.27   11.68
  -5   0  15  109.39   13.70
  -5   0  15  116.26    6.56
  -5   0  14   -4.10    8.88
  -5   0  14    0.46    4.28
  -5   0  13    7.77    8.23
  -5   0  13    1.32    4.33
  -5   0  12  309.37   19.90
  -5   0  12  301.30   13.96
  -5   0  11  464.67   21.36
  -5   0  11  462.66   15.36
  -5   0  10  232.10   18.32
  -5   0  10  199.06   18.88
  -5   0   9   20.59    9.50
  -5   0   9   27.22    5.08
  -5   0   8   78.84   16.20
  -5   0   8   74.53    6.18
  -5   0   7 1246.19   35.60
  -5   0   7 1191.56   29.93
  -5   0   6  421.27   17.55
  -5   0   6  545.53   21.36
  -5   0   5 1213.60   21.18
  -5   0   5 1160.87   20.79
   5   0  -4  529.10    7.54
  -5   0   4  568.07   13.50
  -5   0   4  550.00    9.89
   5   0  -3   22.44    2.11
  -5   0   3   25.61    9.01
  -5   0   3   34.28    5.59
  -5   0   2  131.46    9.01
  -5   0   2  129.12    4.71
  -5   0   2  144.29    6.79
  -5   0   1  582.76   18.42
  -5   0   1  551.62   16.80
  -5   0   1  592.07   16.13
  -5   0   0    8.56    4.66
  -5   0   0   11.02    2.15
  -5   0   0   14.37    2.79
  -5   0  -1   90.40    6.64
  -5   0  -1   93.98    3.57
  -5   0  -1   91.41    3.36
  -5   0  -2   -2.00    2.77
  -5   0  -2   -0.23    1.28
   5   0   3  693.83   19.63
  -5   0  -3  673.04   20.19
  -5   0  -3  646.16   17.72
   5   0   4  165.51   11.99
  -5   0  -4  161.47    5.27
  -5   0  -4  154.35    4.04
  -5   0  -4  137.71    3.15
   5   0   5   64.02    6.10
  -5   0  -5   46.45    5.43
  -5   0  -5   61.66    3.34
   5   0   6   -0.92    3.73
  -5   0  -6    0.84    0.98
  -5   0  -6    0.59    0.70
   5   0   7   -0.18    4.24
   5   0   8  162.85    7.41
   5   0   9  352.75   10.41
   5   0  10    2.33    6.11
   5   0  11  298.19   14.04
   5   0  12    2.27    7.05
   5   0  13  118.60   13.76
   5   0  14    3.63    6.94
   5   0  15   19.72    9.88
   5   0  16   81.19   11.75
  -5  -1  15   12.96   10.53
  -5  -1  15    4.73    3.43
  -5  -1  14   94.31   14.28
  -5  -1  14   78.81    8.83
  -5  -1  13   23.49   10.78
  -5  -1  13   15.70    4.74
  -5  -1  12   31.65    8.72
  -5  -1  12   12.79    5.02
  -5  -1  11    9.72    8.60
  -5  -1  11   15.32    8.68
  -5  -1  10   20.80    8.86
  -5  -1  10   30.75    6.47
  -5  -1   9  869.33   21.28
  -5  -1   9  911.13   14.02
  -5  -1   8  352.85   16.94
  -5  -1   8  326.52    8.30
  -5  -1   7  143.67   12.32
  -5  -1   7  142.11    8.39
  -5  -1   6 1458.76   43.94
  -5  -1   6 1452.63   41.09
  -5  -1   5   64.95    9.94
  -5  -1   5   67.85    5.08
  -5  -1   4   86.45    8.43
  -5  -1   4   71.05    4.45
  -5  -1   3   53.60   10.76
  -5  -1   3   47.01    4.46
   5   1  -2   15.52    2.07
  -5  -1   2   14.05    6.13
  -5  -1   2    8.59    3.32
  -5  -1   1 1363.65   38.35
  -5  -1   1 1252.24   34.93
  -5  -1   1 1338.91   35.85
  -5  -1   0  783.52   13.72
  -5  -1   0  791.10   12.39
  -5  -1   0  798.44   13.14
  -5  -1  -1   92.07    7.17
  -5  -1  -1   89.93    3.62
  -5  -1  -1   87.01    3.50
  -5  -1  -2 1000.03   18.09
  -5  -1  -2  960.99   13.11
   5   1   3 2165.37   58.54
  -5  -1  -3 2067.94   54.92
  -5  -1  -3 2170.60   57.87
  -5  -1  -3 2093.53   55.46
   5   1   4  425.57   17.39
  -5  -1  -4  452.18   13.06
  -5  -1  -4  480.79   13.96
   5   1   5  530.45   16.58
  -5  -1  -5  524.83   16.01
  -5  -1  -5  543.35   15.34
   5   1   6   21.26    5.86
  -5  -1  -6   14.73    2.89
  -5  -1  -6   18.84    2.31
   5   1   7   12.02    6.40
   5   1   8   18.51    7.17
   5   1   9  109.61    9.30
   5   1  10   59.94    8.11
   5   1  11   73.22   19.68
   5   1  12   76.74   12.35
   5   1  13   12.13    7.45
   5   1  14  171.67   14.23
   5   1  15  259.58   14.62
   5   1  16   11.56   10.93
  -5  -2  15   86.13    9.29
  -5  -2  14   -3.27    6.35
  -5  -2  14   -3.51    4.90
  -5  -2  13   12.40    7.88
  -5  -2  13   10.80    7.83
  -5  -2  12  136.16   14.02
  -5  -2  12  150.24   12.49
  -5  -2  11    9.07   11.91
  -5  -2  11    2.49    5.61
  -5  -2  10   99.62   14.71
  -5  -2  10   96.79   10.10
  -5  -2   9  198.22   16.49
  -5  -2   9  201.69    8.32
  -5  -2   8  810.66   19.49
  -5  -2   8  815.98   13.96
  -5  -2   7 1617.44   44.34
  -5  -2   7 1535.26   40.94
  -5  -2   6   88.67    9.55
  -5  -2   6  101.27    8.50
  -5  -2   5  536.26   17.21
  -5  -2   5  558.12   11.26
  -5  -2   4  742.28   13.90
  -5  -2   4  728.63   10.74
   5   2  -3  357.72   20.29
  -5  -2   3  373.88   20.69
   5   2  -2 2408.23   74.86
  -5  -2   2 2270.53   60.83
   5   2  -1 2085.08   37.48
  -5  -2   1 2062.24   26.63
   5   2   0  382.61   11.90
  -5  -2   0  355.99    6.74
   5   2   1 1003.74   25.24
  -5  -2  -1 1007.64   14.48
   5   2   2   23.70    4.91
  -5  -2  -2    8.10    4.27
   5   2   3    2.11    2.94
   5   2   3    3.97    2.86
  -5  -2  -3    2.22    2.06
   5   2   4   30.16    5.24
   5   2   4   32.43    6.95
  -5  -2  -4   16.56    3.82
   5   2   5 1150.68   34.25
   5   2   5 1131.31   32.54
  -5  -2  -5 1097.63   29.57
   5   2   6  315.68   10.06
   5   2   6  323.62   14.13
  -5  -2  -6  310.31    4.33
   5   2   7   24.25    4.46
   5   2   7   22.91    6.78
  -5  -2  -7   20.64    3.40
   5   2   8    1.89    1.19
   5   2   8    6.69    7.04
  -5  -2  -8   -1.04    0.92
   5   2   9  293.61    9.86
   5   2  10  387.69   12.66
   5   2  11  244.35   13.59
   5   2  12  190.53   15.29
   5   2  13   22.19    7.61
   5   2  14   54.20   10.92
   5   2  15   36.20   10.30
   5   2  16   37.63   10.53
  -5  -3  15   16.29    5.80
  -5  -3  14    9.77    6.95
  -5  -3  14    5.41    4.16
  -5  -3  13    2.06    8.04
  -5  -3  13    2.78    6.62
  -5  -3  12  289.96   16.28
  -5  -3  12  302.53   13.13
  -5  -3  11  137.51   13.92
  -5  -3  11  131.40    9.75
  -5  -3  10    3.46    6.60
  -5  -3  10    6.47    6.32
  -5  -3   9    8.07    8.70
  -5  -3   9   10.87    4.09
  -5  -3   8   96.40   31.77
  -5  -3   8  106.05    7.61
  -5  -3   7  164.89    6.72
   5   3  -6    5.44    4.82
  -5  -3   6    1.95    4.71
   5   3  -5   -4.48    6.83
  -5  -3   5    8.01    6.93
   5   3  -4  561.36   17.27
  -5  -3   4  524.60   12.17
   5   3  -3   23.20    8.52
  -5  -3   3   14.53    4.30
   5   3  -2    7.65    5.90
  -5  -3   2    0.55    2.65
   5   3  -1  264.53   14.81
  -5  -3   1  236.27   17.10
   5   3   0  702.87   17.35
  -5  -3   0  679.82   12.34
   5   3   1  900.84   16.44
  -5  -3  -1  907.29   14.84
   5   3   2  710.35   13.32
  -5  -3  -2  730.37   17.27
   5   3   3    5.58    4.34
   5   3   3    0.75    3.65
   5   3   4   25.37    5.66
   5   3   4   20.30    7.93
   5   3   5  129.27    9.46
   5   3   5  131.27   24.52
  -5  -3  -5  101.97    3.77
   5   3   6  374.01    9.00
   5   3   6  393.13   17.04
  -5  -3  -6  356.83    6.38
   5   3   7  901.76   15.44
   5   3   7  875.12   22.25
  -5  -3  -7  829.94   10.80
   5   3   8  160.14    9.04
   5   3   8  176.84   10.17
  -5  -3  -8  130.72    4.78
   5   3   9    6.87    3.00
   5   3   9   -0.64    7.30
   5   3  10   40.73    5.06
   5   3  10   54.06   11.48
   5   3  11  139.90   14.99
   5   3  12   18.39   10.91
   5   3  13  247.66   17.88
   5   3  14   19.49    8.19
   5   3  15  268.48   16.13
   5   3  16   10.69    6.53
  -5  -4  14   32.94    8.81
  -5  -4  13    0.32    7.02
  -5  -4  13    0.90    6.46
  -5  -4  12   19.81   10.06
  -5  -4  12    4.80    5.73
  -5  -4  11   24.42    9.16
  -5  -4  11   46.12    9.60
  -5  -4  10   23.74    8.14
  -5  -4  10   44.13    6.42
  -5  -4   9   39.54   10.33
   5   4  -8   68.50   18.91
  -5  -4   8   59.06    7.02
   5   4  -7  311.48   18.55
  -5  -4   7  289.43   14.14
   5   4  -6   -5.04    6.53
  -5  -4   6    6.02    5.53
   5   4  -5    8.27    7.08
  -5  -4   5   -8.13    5.36
   5   4  -4  178.36   13.27
  -5  -4   4  185.30   18.73
   5   4  -3  258.09   12.65
  -5  -4   3  334.13   16.89
   5   4  -2 2243.03   24.44
  -5  -4   2 2273.78   30.87
   5   4  -1 2601.05   21.82
  -5  -4   1 2485.25   71.94
   5   4   0  524.15   19.11
  -5  -4   0  475.33   15.52
   5   4   1   95.96   16.13
  -5  -4  -1   68.56    6.44
   5   4   2   27.02    7.21
  -5  -4  -2   39.52    9.14
   5   4   3   36.66    6.08
   5   4   4  166.30    8.56
   5   4   4  158.74   19.98
   5   4   5    0.05    4.61
   5   4   5    5.67    2.52
   5   4   6  597.64   13.12
   5   4   6  548.92   11.18
   5   4   7 3855.99   48.00
   5   4   7 3754.56   44.21
   5   4   8 1663.12   50.76
   5   4   8 1603.32   51.00
   5   4   9 1023.55   31.28
   5   4   9  995.76   28.12
   5   4  10  315.82   12.53
   5   4  10  325.51   15.40
   5   4  11   51.86   12.45
   5   4  11   78.85   14.07
   5   4  12  530.98   24.48
   5   4  13   50.13   10.48
   5   4  14   47.35   11.48
   5   4  15  162.03   12.88
   5   4  16   19.51    9.46
  -5  -5  14    6.67    5.64
  -5  -5  13    2.14    3.83
  -5  -5  13   13.17    5.40
  -5  -5  12  135.52   14.70
  -5  -5  12  141.41   13.29
  -5  -5  11   12.49   11.07
  -5  -5  11    7.28    3.29
   5   5 -10  248.44   40.19
  -5  -5  10  324.22   14.85
   5   5  -9    2.75    2.92
  -5  -5   9   -3.99    5.15
   5   5  -8  254.64   24.44
  -5  -5   8  206.41   11.72
   5   5  -7   10.52    5.61
  -5  -5   7   19.06    8.16
   5   5  -6  477.87   24.65
  -5  -5   6  454.28   11.54
   5   5  -5    6.06    7.79
  -5  -5   5   -1.34    5.69
   5   5  -4   72.56   10.55
  -5  -5   4   83.15    9.42
   5   5  -3   -4.34    7.41
  -5  -5   3    2.70    5.80
   5   5  -2  170.41   13.13
  -5  -5   2  167.56    9.85
   5   5  -1   30.00    9.30
  -5  -5   1   15.55    5.48
   5   5   0  328.28   11.17
  -5  -5   0  319.93    9.91
   5   5   1   -0.91    5.85
  -5  -5  -1    8.96    5.24
   5   5   2  420.85   11.01
  -5  -5  -2  426.06   10.07
   5   5   3  402.92   15.07
  -5  -5  -3  421.85   10.44
   5   5   4  154.78   11.35
   5   5   4  172.01   18.57
   5   5   5  675.53   19.74
   5   5   5  694.30   17.17
   5   5   6  473.98   17.18
   5   5   6  441.06   14.89
   5   5   7  501.44   17.65
   5   5   7  468.39   23.38
   5   5   8   65.39    7.16
   5   5   8   79.33   16.33
   5   5   9  256.71    7.83
   5   5   9  301.10   30.39
   5   5  10   76.11    8.27
   5   5  10   65.37   19.67
   5   5  11   12.13    4.02
   5   5  11   38.05   15.09
   5   5  12   31.50    9.82
   5   5  13    0.25    7.84
   5   5  14  345.92   18.70
   5   5  15  122.69   17.22
   5   5  16    4.46    8.08
  -5  -6  12  133.99   12.98
  -5  -6  12  132.39   11.68
   5   6 -11   26.62   13.39
  -5  -6  11   60.48   10.50
   5   6 -10    0.43    3.69
  -5  -6  10    3.50    4.10
   5   6  -9  365.63   20.91
  -5  -6   9  323.66   13.51
   5   6  -8   63.18   20.97
  -5  -6   8   54.41    8.01
   5   6  -7  149.78   13.52
  -5  -6   7  171.93   11.09
   5   6  -6  675.19   25.79
  -5  -6   6  662.78   13.70
   5   6  -5 1350.35   47.67
  -5  -6   5 1318.81   22.13
   5   6  -4    1.47    7.29
  -5  -6   4    3.26    8.51
   5   6  -3  135.77   12.79
  -5  -6   3  140.26    9.23
   5   6  -2   88.00   10.39
  -5  -6   2   86.63   11.64
   5   6  -1  773.88   26.30
  -5  -6   1  816.50   26.61
   5   6   0   11.43    6.39
  -5  -6   0   13.77    6.79
   5   6   1    9.85    7.01
  -5  -6  -1   11.03    5.83
   5   6   2   -0.19    6.44
  -5  -6  -2    7.93    5.69
   5   6   3  550.89   21.14
  -5  -6  -3  493.86   11.98
   5   6   4  215.69   25.04
  -5  -6  -4  228.62   10.78
   5   6   5   16.50    5.46
   5   6   5   13.13    5.98
   5   6   6   11.86    5.86
   5   6   6   14.87    8.84
   5   6   7   89.12   10.03
   5   6   7   96.68   18.14
   5   6   8  302.08   13.49
   5   6   8  294.08   26.48
   5   6   9  133.08   22.53
   5   6   9  146.54   12.94
   5   6  10   -2.90    6.58
   5   6  10   -0.72    4.28
   5   6  11   19.85    8.75
   5   6  11    7.95    5.56
   5   6  12    4.98    4.87
   5   6  12    5.61    3.78
   5   6  13   -2.67    7.20
   5   6  14   58.79   24.35
   5   6  15    4.06    6.46
   5   7 -12    2.83    1.57
   5   7 -11  202.04   19.80
   5   7 -10    7.14    4.51
  -5  -7  10   13.60    4.05
   5   7  -9   14.64    7.95
  -5  -7   9   36.28   11.84
   5   7  -8  127.43   13.97
  -5  -7   8  169.34   15.02
   5   7  -7  189.77   20.93
  -5  -7   7  182.58   12.05
   5   7  -6   13.10    6.78
  -5  -7   6   19.16   10.19
   5   7  -5    9.65    6.43
  -5  -7   5    9.49    4.18
   5   7  -4   -6.65    7.13
  -5  -7   4   19.34    8.00
   5   7  -3  347.61   13.77
  -5  -7   3  340.16   11.57
   5   7  -2  344.96   16.33
  -5  -7   2  299.63   12.04
   5   7  -1   22.04    9.92
  -5  -7   1    5.15    7.16
   5   7   0  191.07   17.67
  -5  -7   0  184.08   13.31
   5   7   1  595.29   27.48
  -5  -7  -1  562.30   18.76
   5   7   2   -4.44    8.10
  -5  -7  -2    3.30    7.12
   5   7   3   48.11   14.87
  -5  -7  -3   25.97    9.83
   5   7   4    3.38    8.02
  -5  -7  -4    5.54    7.10
   5   7   5  300.33   14.37
  -5  -7  -5  256.56   18.78
   5   7   6  320.06   14.11
   5   7   6  302.81   25.94
   5   7   7   37.62    9.35
   5   7   7   49.19   14.26
   5   7   8    7.90    3.45
   5   7   8   11.28    5.08
   5   7   9   27.61   11.11
   5   7   9   27.98    6.47
   5   7  10  179.34   22.80
   5   7  10  211.00   23.17
   5   7  11    5.61    3.70
   5   7  11   -2.11    5.89
   5   7  12   57.70   22.81
   5   7  12   86.66   21.33
   5   7  13   28.46    8.20
   5   7  14    3.95    4.32
   5   7  15   99.48   32.35
   5   8 -11    3.46    3.57
   5   8 -10    6.57    3.05
   5   8  -9  274.58   35.58
  -5  -8   9  295.99   31.01
   5   8  -8   38.99   10.33
  -5  -8   8   55.67    8.82
   5   8  -7   24.36    7.86
  -5  -8   7   20.92   12.32
   5   8  -6   70.01   13.37
  -5  -8   6   55.97   12.26
   5   8  -5  522.51   19.28
  -5  -8   5  509.40   43.25
   5   8  -4   48.07   10.34
  -5  -8   4   28.76   10.09
   5   8  -3  141.33   10.31
  -5  -8   3  132.34   11.71
   5   8  -2  193.20   13.97
  -5  -8   2  201.45   30.79
   5   8  -1  956.85   18.02
  -5  -8   1  931.61   18.06
   5   8   0    3.79    6.07
  -5  -8   0   -0.03    8.19
   5   8   1  131.41   40.97
  -5  -8  -1  139.08   11.15
   5   8   2   66.94   13.71
  -5  -8  -2   58.09   14.21
   5   8   3   93.67   16.64
  -5  -8  -3   77.93   13.53
   5   8   4  116.37   17.21
  -5  -8  -4   94.12   13.79
   5   8   5  125.92   20.75
  -5  -8  -5  152.63   14.26
   5   8   6   51.62   12.06
  -5  -8  -6   64.33   10.71
   5   8   7   88.63   14.56
   5   8   8   34.68   11.47
   5   8   8   34.47    9.43
   5   8   9  121.83   11.07
   5   8   9   88.16   25.85
   5   8  10   63.79   20.02
   5   8  10   69.23   16.04
   5   8  11  291.25   37.72
   5   8  11  291.60   31.20
   5   8  12  110.38   33.31
   5   8  12  144.17   20.28
   5   8  13    6.79    6.92
   5   8  13    9.71    5.08
   5   9  -9   42.64   25.68
   5   9  -8   17.21    9.28
  -5  -9   8   35.23    9.53
   5   9  -7    3.69    6.19
  -5  -9   7   22.09    9.94
   5   9  -6   96.57   15.26
  -5  -9   6   72.07   23.35
   5   9  -5  -13.52    6.89
  -5  -9   5    6.25    8.14
   5   9  -4  351.88   21.70
  -5  -9   4  357.73   16.39
   5   9  -3  542.32   20.78
  -5  -9   3  537.26   20.54
   5   9  -2   -1.56    5.24
  -5  -9   2   12.09    7.66
   5   9  -1  260.30   30.06
  -5  -9   1  299.28   16.16
   5   9   0   20.78    7.62
  -5  -9   0   20.06    8.33
   5   9   1  118.86   38.67
  -5  -9  -1  147.15   15.12
   5   9   2  640.22   31.69
  -5  -9  -2  620.66   37.20
   5   9   3   23.11    9.53
  -5  -9  -3   42.90   10.26
   5   9   4    3.59    9.42
  -5  -9  -4   11.29    9.91
   5   9   5   92.81   13.32
  -5  -9  -5  103.41   14.02
   5   9   6  130.87   15.37
  -5  -9  -6  116.66   11.26
   5   9   7   67.87   13.15
  -5  -9  -7   91.68   15.29
   5   9   8   15.26    5.37
  -5  -9  -8   39.92   11.52
   5   9   9   -2.66    8.82
   5   9  10   42.35   10.93
   5   9  10   22.41    8.90
   5   9  11   11.83    9.48
   5   9  11    9.01    7.91
   5   9  12   10.05    6.38
   5   9  12   16.68    6.00
   5   9  13   40.92   23.31
   5  10  -6   12.79    5.83
   5  10  -5   -1.04    6.38
  -5 -10   5    3.86   10.20
   5  10  -4  177.95   20.42
  -5 -10   4  193.99   17.84
   5  10  -3   10.61    7.05
  -5 -10   3   10.30    6.61
   5  10  -2  336.83   15.47
  -5 -10   2  300.80   17.62
   5  10  -1  325.10   16.55
  -5 -10   1  254.61   20.57
   5  10   0    1.53    8.55
  -5 -10   0   -0.64    4.99
   5  10   1   46.10   12.41
  -5 -10  -1   39.48    9.88
   5  10   2  258.66   22.22
  -5 -10  -2  287.25   14.78
   5  10   3   14.10    9.03
  -5 -10  -3    1.50    2.82
   5  10   4   24.96   10.54
  -5 -10  -4   27.05    9.56
   5  10   5   12.17    6.56
  -5 -10  -5    9.42    6.86
   5  10   6   99.86   15.80
  -5 -10  -6   96.77   12.90
   5  10   7  446.82   24.16
  -5 -10  -7  424.70   13.11
   5  10   8  235.78   21.50
  -5 -10  -8  261.64   22.19
   5  10   9   14.20   10.21
  -5 -10  -9   15.67   10.68
   5  10  10    4.03    7.80
  -5 -10 -10   16.17    6.85
   5  10  11   30.65    7.81
  -5 -10 -11   17.27   11.57
   5  10  12    6.12    6.55
  -5 -11   2    0.76    6.42
   5  11  -1   -1.55    6.91
  -5 -11   1   -1.55    6.32
   5  11   0  134.57   16.05
  -5 -11   0   76.30   35.77
   5  11   1    9.72    4.52
  -5 -11  -1    2.29    7.48
   5  11   2   19.27    5.41
  -5 -11  -2   12.40    6.72
   5  11   3   27.74    8.56
  -5 -11  -3   14.07    6.81
   5  11   4  154.11   23.17
  -5 -11  -4  148.46   11.51
   5  11   5   59.50   11.92
  -5 -11  -5   60.25   11.00
   5  11   6    5.77    4.42
  -5 -11  -6    4.23    6.03
  -5 -11  -7    6.59    5.94
  -5 -11  -8   57.34    9.23
  -6   7   1    8.76    4.41
  -6   6   5   13.05    8.73
  -6   6   4    9.01    5.79
  -6   6   3   39.89    9.23
  -6   6   2    3.06    5.73
  -6   6   1    9.72    5.81
  -6   6   0  194.46   16.96
  -6   6  -1    4.31    3.88
  -6   5   7   24.74   10.18
  -6   5   6  169.27   17.81
  -6   5   5    0.27    7.29
  -6   5   4   76.59    9.21
  -6   5   3   13.67    6.61
  -6   5   2  284.68   13.17
  -6   5   1   18.53    4.85
  -6   5   0  129.31    8.83
  -6   5  -1   27.38    5.87
  -6   5  -2  236.12    9.90
  -6   4   9   15.70    8.27
  -6   4   8   15.35    7.75
  -6   4   7   13.25    6.85
  -6   4   6  104.09   12.15
  -6   4   5  241.00   11.96
  -6   4   4  295.23   15.55
  -6   4   3    0.99    6.68
  -6   4   2   71.85    9.38
  -6   4   1  224.37   14.36
  -6   4   0   -0.22    5.54
  -6   4  -1   43.00    6.63
  -6   4  -2   64.98    7.25
  -6   4  -3  294.94   19.04
  -6   3  10   68.95   14.13
  -6   3   9   92.13   14.59
  -6   3   8   -4.14    8.35
  -6   3   7   96.97   10.36
  -6   3   6   84.60    8.92
  -6   3   5    2.29    5.89
  -6   3   4  168.28   11.79
  -6   3   3   89.90    7.56
  -6   3   2  515.69   12.70
  -6   3   1    6.36    7.00
  -6   3   0    3.67    4.93
  -6   3  -1  420.40   12.32
  -6   3  -2  114.73    8.50
  -6   3  -3    2.25    4.15
  -6   3  -4    2.14    3.93
  -6   2  11    8.72    8.49
  -6   2  10   97.53   13.88
  -6   2   9   11.90    9.97
  -6   2   8   69.60   13.25
  -6   2   7   39.59    9.12
  -6   2   6  281.06   15.33
  -6   2   5  847.99   16.12
  -6   2   4   51.52   10.06
  -6   2   3   68.20    9.50
  -6   2   2    0.16    5.35
  -6   2   1  277.54   10.07
  -6   2   0   81.27    7.15
  -6   2  -1  214.32    7.78
  -6   2  -2  191.02    7.48
  -6   2  -3 3957.69   40.89
  -6   2  -4  472.08    8.62
  -6   2  -5  207.69    6.00
   6  -2   6    3.55    2.90
   6  -2   7    2.49    2.41
   6  -2   8  131.85    9.14
   6  -2  10   71.98    7.63
   6  -2  11    1.14    2.76
  -6   1  12   20.53    8.66
  -6   1  11   24.86    9.18
  -6   1  10   19.03   14.17
  -6   1   9   45.01    9.43
  -6   1   8   42.91   10.19
  -6   1   7    2.83    7.12
  -6   1   6  148.99   10.85
  -6   1   6  133.96    4.68
  -6   1   5  434.62   14.14
  -6   1   5  421.62    7.93
  -6   1   4  329.76   13.00
  -6   1   4  297.14    6.46
  -6   1   3   32.86    7.20
  -6   1   3   29.01    4.16
  -6   1   2   58.23    8.69
  -6   1   2   46.11    1.64
  -6   1   1   40.47    6.40
  -6   1   1   20.16    1.83
  -6   1   1   21.29    1.83
  -6   1   0  172.87    8.33
  -6   1   0  146.68    1.96
  -6   1   0  150.69    1.98
  -6   1  -1  227.25    7.47
  -6   1  -1  212.10    3.27
  -6   1  -1  220.12    3.12
  -6   1  -2  296.46   11.47
  -6   1  -2  273.18    3.00
  -6   1  -3  168.65    5.96
  -6   1  -3  157.11    5.31
   6  -1   4  160.66    6.56
  -6   1  -4  189.76    6.94
   6  -1   5  581.56   10.42
  -6   1  -5  603.28    9.94
   6  -1   6  934.99   15.01
  -6   1  -6  886.48    9.32
   6  -1   7   32.00    4.94
   6  -1   8   -1.76    3.82
   6  -1   9   -3.02    4.86
   6  -1  10   80.62    8.52
   6  -1  11  343.32   13.00
   6  -1  12  296.57   12.77
   6  -1  13   14.45    8.73
   6  -1  14   42.34   18.78
   6  -1  15    3.38    4.18
  -6   0  13   10.75    9.44
  -6   0  12   26.01    8.94
  -6   0  12   26.09   10.59
  -6   0  11   22.33   13.98
  -6   0  11   19.37    5.15
  -6   0  10  385.14   19.49
  -6   0  10  359.42   13.95
  -6   0   9  566.97   27.74
  -6   0   9  526.69   25.32
  -6   0   8  184.53   16.88
  -6   0   8  176.36    9.20
  -6   0   7   12.65    7.51
  -6   0   7   23.13    4.92
  -6   0   6   64.07    9.72
  -6   0   6   62.80    5.49
  -6   0   5  129.09   11.59
  -6   0   5  126.27    6.83
  -6   0   4  433.62   16.21
  -6   0   4  409.17    9.34
  -6   0   3   24.64   10.17
  -6   0   3   23.64    5.30
  -6   0   2   56.65    6.85
  -6   0   2   39.48    6.16
  -6   0   2   55.33    3.49
  -6   0   1   13.54    4.94
  -6   0   1   10.52    1.78
  -6   0   1    4.09    2.51
  -6   0   0 1279.84   14.34
  -6   0   0 1333.89   14.94
  -6   0  -1   83.52    6.34
  -6   0  -1   65.30    2.87
  -6   0  -1   68.74    8.18
  -6   0  -2  183.45    6.97
  -6   0  -2  170.85    5.04
  -6   0  -2  184.01    5.37
  -6   0  -3    3.95    2.66
  -6   0  -3    0.50    0.81
   6   0   4    1.96    3.18
  -6   0  -4   -3.22    2.09
   6   0   5   -1.38    3.09
  -6   0  -5    3.08    2.19
  -6   0  -5    0.67    1.81
   6   0   6  441.91   19.35
  -6   0  -6  428.23   10.73
   6   0   7  103.51    6.13
   6   0   8  103.13    7.65
   6   0   9   66.04    7.89
   6   0  10  221.37   13.08
   6   0  11   49.85    8.68
   6   0  12   49.54    9.71
   6   0  13   16.02    8.41
   6   0  14   16.92    8.36
   6   0  15   10.02    5.57
   6   0  16   -5.14    5.07
  -6  -1  14   73.87   16.40
  -6  -1  13   18.83   14.86
  -6  -1  13    7.04    4.44
  -6  -1  12    7.54    8.19
  -6  -1  12    0.90    2.43
  -6  -1  11  150.68   13.20
  -6  -1  11  112.06   11.73
  -6  -1  10   34.37    9.60
  -6  -1  10   43.88    6.48
  -6  -1   9  101.39   15.48
  -6  -1   9   87.03    7.65
  -6  -1   8  314.61   18.89
  -6  -1   8  308.03   13.08
  -6  -1   7  371.12   15.05
  -6  -1   7  344.56    7.94
  -6  -1   6   99.39   12.90
  -6  -1   6   98.36    8.64
  -6  -1   5   60.20   10.39
  -6  -1   5   44.15    4.23
  -6  -1   4   13.10    7.07
  -6  -1   4   15.21    4.30
  -6  -1   3  433.41   17.64
  -6  -1   3  441.42   17.24
  -6  -1   2  163.82    8.59
  -6  -1   2  163.46    8.46
  -6  -1   1  103.36    8.76
  -6  -1   1  103.17    5.18
  -6  -1   0  609.77   10.68
  -6  -1   0  618.36    7.24
  -6  -1  -1  758.48   11.41
  -6  -1  -1  722.38    7.39
  -6  -1  -1  760.29    7.59
  -6  -1  -2   29.72    4.73
  -6  -1  -2   26.07    3.36
   6   1   3  204.61   16.29
  -6  -1  -3  213.02   17.37
   6   1   4  362.06   12.96
  -6  -1  -4  365.00    7.21
   6   1   5  167.94   10.16
  -6  -1  -5  140.81    6.76
  -6  -1  -5  157.21    5.59
   6   1   6   48.41   13.87
  -6  -1  -6   32.73    6.44
  -6  -1  -6   52.47    3.69
   6   1   7  148.28    8.27
  -6  -1  -7  137.91    2.63
   6   1   8    2.01    4.73
   6   1   9    9.76    5.56
   6   1  10    3.21    6.61
   6   1  11  113.40   11.81
   6   1  12  143.17   11.75
   6   1  13   17.12    6.37
   6   1  15   89.08   15.27
   6   1  16    8.39    8.07
  -6  -2  14    2.87    3.98
  -6  -2  13   62.09   12.35
  -6  -2  13   54.20    6.80
  -6  -2  12   88.65   14.30
  -6  -2  12   67.36    8.26
  -6  -2  11  309.67   19.91
  -6  -2  11  293.49   10.62
  -6  -2  10   67.15   13.09
  -6  -2  10   57.03    8.95
  -6  -2   9   -0.09    8.59
  -6  -2   9   15.66    5.20
  -6  -2   8  272.58   14.01
  -6  -2   8  264.26    8.51
  -6  -2   7  114.89   15.62
  -6  -2   7   99.34   11.05
  -6  -2   6  119.88   12.68
  -6  -2   6  115.22    5.87
  -6  -2   5  385.34   12.84
  -6  -2   5  372.91    8.27
  -6  -2   4   79.14    8.59
  -6  -2   4   91.48    5.52
  -6  -2   3   21.30    9.98
  -6  -2   3   31.55    6.16
  -6  -2   2  848.63   21.21
  -6  -2   2  824.57   12.25
  -6  -2   1   35.60    8.35
  -6  -2   1   39.44    5.72
   6   2   0   -1.35    4.94
  -6  -2   0   -0.45    2.44
   6   2   1    5.33    4.18
  -6  -2  -1    3.72    3.33
   6   2   2  150.49    8.39
  -6  -2  -2  139.84    4.74
   6   2   3   81.40   18.24
   6   2   4  269.37   12.26
   6   2   4  274.71   11.80
   6   2   5    0.28    1.55
   6   2   5   -1.33    4.41
  -6  -2  -5    1.35    1.10
   6   2   6  541.38   18.31
  -6  -2  -6  534.06   15.44
  -6  -2  -6  524.74   15.52
   6   2   7   24.04    7.94
  -6  -2  -7   23.66    3.85
   6   2   8  743.97   21.39
  -6  -2  -8  689.60   16.44
   6   2   9  280.09   12.84
   6   2  10  134.21   12.01
   6   2  11   14.83   10.28
   6   2  12   76.50   13.03
   6   2  13   50.33   10.06
   6   2  14    5.42    7.26
   6   2  15    1.16    7.10
   6   2  16  345.36   17.18
  -6  -3  13    8.67    7.59
  -6  -3  13   14.57    7.21
  -6  -3  12   45.86    7.87
  -6  -3  12   60.82    8.58
  -6  -3  11   -3.65    8.05
  -6  -3  11   11.32    8.12
  -6  -3  10   -0.42    8.81
  -6  -3  10    6.48    6.63
  -6  -3   9  204.49   27.56
  -6  -3   9  238.87   12.38
  -6  -3   8   47.90   12.43
  -6  -3   8   47.67    7.01
  -6  -3   7  431.18   14.91
  -6  -3   7  450.81   10.77
  -6  -3   6  796.84   20.46
  -6  -3   6  772.99   18.06
   6   3  -5   53.56   17.73
  -6  -3   5   73.00    6.23
   6   3  -4  504.78   25.17
  -6  -3   4  491.83   17.74
   6   3  -3  689.40   26.64
  -6  -3   3  680.26   21.00
   6   3  -2  204.13   11.76
  -6  -3   2  188.23    7.64
   6   3  -1 1159.70   26.72
  -6  -3   1 1187.00   19.73
   6   3   0   70.80   15.53
  -6  -3   0   71.37    6.08
   6   3   1   35.56    7.37
  -6  -3  -1   33.33    5.42
   6   3   2  339.07   11.68
  -6  -3  -2  327.85   14.98
   6   3   3   22.67    7.74
  -6  -3  -3    5.14    3.93
   6   3   4  391.50   21.56
   6   3   4  393.76   18.19
   6   3   5   21.00    6.44
   6   3   5    5.97    4.00
   6   3   6    7.76    3.80
   6   3   6    4.25    4.01
   6   3   7    3.10    3.29
   6   3   7   -7.37    5.75
   6   3   8  363.69    7.22
   6   3   8  352.84   12.33
   6   3   9   61.89    9.13
   6   3   9   91.32   22.10
   6   3  10  219.19   15.87
   6   3  11   17.38   10.58
   6   3  12   54.26   12.95
   6   3  13   58.17   12.62
   6   3  14   26.67    7.73
   6   3  15   98.99   12.15
   6   3  16   15.05    7.25
  -6  -4  13    8.72    9.66
  -6  -4  13   -3.81    5.14
  -6  -4  12   -4.31    8.76
  -6  -4  12   -0.88    5.65
  -6  -4  11    2.58    7.49
  -6  -4  11    2.80    6.22
  -6  -4  10   12.22    8.96
  -6  -4  10   11.50    9.33
  -6  -4   9   19.90    8.31
  -6  -4   9   10.72    6.28
  -6  -4   8  -18.04    8.59
  -6  -4   8    7.36    4.49
   6   4  -7  181.45   12.22
  -6  -4   7  180.79   18.99
   6   4  -6  180.63   17.51
  -6  -4   6  194.31    8.06
   6   4  -5  392.15   29.97
  -6  -4   5  384.34   11.95
   6   4  -4  645.35   27.99
  -6  -4   4  655.07   19.66
   6   4  -3  132.87   10.92
  -6  -4   3  116.43    7.97
   6   4  -2  224.18   33.45
  -6  -4   2  235.17    9.42
   6   4  -1  213.74   23.94
  -6  -4   1  215.58    8.45
   6   4   0   84.28   20.47
  -6  -4   0   74.75    8.08
   6   4   1  235.77   10.03
  -6  -4  -1  262.10    9.81
   6   4   2    1.35    5.75
  -6  -4  -2    5.41    4.73
   6   4   3  190.04   11.81
  -6  -4  -3  150.72    7.77
   6   4   4 2654.04   34.45
   6   4   4 2552.13   31.88
   6   4   5 1087.47   27.25
   6   4   5 1016.70   19.46
   6   4   6  586.31   20.31
   6   4   6  608.81   23.76
   6   4   7  485.05   15.72
   6   4   7  454.20   29.06
   6   4   8   43.15   11.12
   6   4   8   58.91   13.03
   6   4   9  723.96   13.95
   6   4   9  716.17   17.32
   6   4  10   -1.92    8.73
   6   4  11    1.34    8.54
   6   4  12   65.41   13.05
   6   4  13  117.08   12.06
   6   4  14   72.01   12.15
   6   4  15    6.54    6.85
  -6  -5  13    5.59    6.88
  -6  -5  12   47.85   10.52
  -6  -5  12   32.56   13.47
  -6  -5  11    0.83    7.97
  -6  -5  11   27.97    8.66
  -6  -5  10    9.25    8.41
  -6  -5  10   26.25    8.82
   6   5  -9  374.07   37.40
  -6  -5   9  388.27   20.45
   6   5  -8   38.82   11.40
  -6  -5   8   33.15    7.54
   6   5  -7   14.38    8.03
  -6  -5   7   -2.78    4.73
   6   5  -6  151.40   32.21
  -6  -5   6  141.20   15.11
   6   5  -5    3.10    5.15
  -6  -5   5   -1.82    5.08
   6   5  -4   81.73   17.85
  -6  -5   4   56.34    7.92
   6   5  -3  970.09   29.57
  -6  -5   3  917.72   34.15
   6   5  -2   36.75    8.79
  -6  -5   2   41.24    9.32
   6   5  -1   -2.03    7.79
  -6  -5   1   -2.94    5.31
   6   5   0   66.92    9.70
  -6  -5   0   64.14   17.25
   6   5   1 1420.74   23.74
  -6  -5  -1 1420.55   21.36
   6   5   2   82.60    9.44
  -6  -5  -2   70.38    7.34
   6   5   3  182.12   13.42
  -6  -5  -3  173.24   12.90
   6   5   4   65.15   10.03
  -6  -5  -4   20.74    6.02
   6   5   5    9.22    5.96
   6   5   5    1.77    3.11
   6   5   6  174.25    9.47
   6   5   6  142.65   25.67
   6   5   7 1570.67   40.18
   6   5   7 1588.16   44.12
   6   5   8    3.87    4.12
   6   5   8    6.18    4.18
   6   5   9  465.05   19.64
   6   5   9  464.49   28.49
   6   5  10    4.38    2.42
   6   5  10   -1.76    5.23
   6   5  11   72.42   15.95
   6   5  12   37.83   15.75
   6   5  13   18.98   11.05
   6   5  14   15.49    7.68
   6   5  15   98.38   14.99
  -6  -6  12   14.15   10.26
  -6  -6  11   20.14    7.71
  -6  -6  11   21.94    5.91
   6   6 -10   54.57   20.40
  -6  -6  10   43.78   19.60
   6   6  -9  204.39   38.81
  -6  -6   9  223.98   17.21
   6   6  -8  969.27   33.80
  -6  -6   8 1035.87   17.48
   6   6  -7    9.48    4.21
  -6  -6   7    8.90    3.37
   6   6  -6  133.41   13.19
  -6  -6   6  108.24    7.23
   6   6  -5   67.34   11.65
  -6  -6   5   52.27   12.89
   6   6  -4   84.09   11.21
  -6  -6   4  100.41    9.67
   6   6  -3  149.88   12.93
  -6  -6   3  148.88    8.01
   6   6  -2    8.43    9.11
  -6  -6   2    1.77    6.28
   6   6  -1  114.60   14.22
  -6  -6   1   99.39   11.73
   6   6   0  139.97   14.46
  -6  -6   0  148.61    9.71
   6   6   1  283.97   13.70
  -6  -6  -1  307.24   12.03
   6   6   2  566.42   18.40
  -6  -6  -2  602.77   18.34
   6   6   3   13.30    5.94
  -6  -6  -3   14.54    5.76
   6   6   4   -1.83    6.17
  -6  -6  -4    2.54    5.56
   6   6   5  211.39   12.29
  -6  -6  -5  220.60   10.64
   6   6   6   -4.34    6.39
   6   6   6   -0.73    6.80
   6   6   7  105.04   20.91
   6   6   7  107.28   32.45
   6   6   8   46.62    8.65
   6   6   8   31.52   11.88
   6   6   9  279.33   23.88
   6   6   9  311.22   24.54
   6   6  10    5.92    6.57
   6   6  10    3.35    5.14
   6   6  11  130.51   15.50
   6   6  11  127.93   31.43
   6   6  12  126.22   27.22
   6   6  13   94.04   17.26
   6   6  14   11.65    4.76
   6   6  15   -3.47    7.71
   6   7 -11   32.20   12.63
   6   7 -10   34.63   14.93
  -6  -7  10   62.19   11.55
   6   7  -9   16.38    7.20
  -6  -7   9   36.86    9.72
   6   7  -8   82.42   27.40
  -6  -7   8   97.49   30.80
   6   7  -7  199.23   23.31
  -6  -7   7  188.56   25.80
   6   7  -6  248.19   12.64
  -6  -7   6  257.26   12.30
   6   7  -5   16.65    9.93
  -6  -7   5    6.89    3.46
   6   7  -4   14.26   10.12
  -6  -7   4   27.59    8.08
   6   7  -3    9.42    7.85
  -6  -7   3   -4.76    5.94
   6   7  -2   93.49   26.65
  -6  -7   2   97.30   26.45
   6   7  -1   31.10    9.78
  -6  -7   1   46.39    8.93
   6   7   0   -0.56   10.20
  -6  -7   0   -2.85    6.31
   6   7   1   39.17    9.28
  -6  -7  -1   38.40    8.38
   6   7   2  296.01   16.33
  -6  -7  -2  323.89   12.05
   6   7   3  219.13   14.57
  -6  -7  -3  149.79   12.22
   6   7   4  118.85   26.97
  -6  -7  -4  103.21    9.58
   6   7   5   61.08   17.92
  -6  -7  -5   81.05   11.37
   6   7   6   58.43   13.06
  -6  -7  -6   88.56   12.50
   6   7   7  764.76   19.03
   6   7   7  756.68   15.23
   6   7   8    5.03    7.84
   6   7   8    0.47    2.33
   6   7   9   17.03    9.12
   6   7   9   26.13    8.63
   6   7  10    3.40    6.19
   6   7  10   -1.15    6.29
   6   7  11   86.90    9.60
   6   7  11   68.04   16.43
   6   7  12   35.89   10.84
   6   7  13    6.41    5.50
   6   7  14   -0.55    4.28
   6   8  -9    2.55    3.95
   6   8  -8   61.03   24.32
  -6  -8   8  125.60   16.49
   6   8  -7   14.33    7.67
  -6  -8   7    5.61    8.64
   6   8  -6    1.59    7.51
  -6  -8   6   11.84    8.72
   6   8  -5   -2.65    7.95
  -6  -8   5    1.89    6.75
   6   8  -4  951.36   28.66
  -6  -8   4  992.25   32.24
   6   8  -3  305.23   17.63
  -6  -8   3  311.86   17.90
   6   8  -2  152.74   17.93
  -6  -8   2  122.75   12.89
   6   8  -1  435.34   21.31
  -6  -8   1  397.12   18.72
   6   8   0  407.36   22.96
  -6  -8   0  359.84   21.59
   6   8   1  647.81   28.17
  -6  -8  -1  683.24   26.53
   6   8   2   79.66   14.23
  -6  -8  -2  102.24   13.01
   6   8   3   -0.11   10.21
  -6  -8  -3    4.27    7.90
   6   8   4   20.08    7.64
  -6  -8  -4   22.52   11.23
   6   8   5   63.20   14.66
  -6  -8  -5   70.39   14.31
   6   8   6   10.55   10.44
  -6  -8  -6   26.67   11.08
   6   8   7  320.73   37.06
  -6  -8  -7  380.15   20.19
   6   8   8  406.78   25.19
   6   8   8  376.70   23.64
   6   8   9   16.49   10.15
   6   8   9    5.62    4.84
   6   8  10   14.98    7.06
   6   8  10    3.82    6.15
   6   8  11   44.49   15.30
   6   8  11   66.46   13.24
   6   8  12  147.16   28.44
   6   8  12  131.02   34.46
   6   8  13    7.17    3.76
   6   9  -8    9.37    6.15
   6   9  -7   16.97    9.15
  -6  -9   7   27.41    8.72
   6   9  -6  620.05   16.95
  -6  -9   6  564.42   53.96
   6   9  -5  177.63   18.55
  -6  -9   5  148.10   15.88
   6   9  -4   45.12   10.41
  -6  -9   4   43.98   12.82
   6   9  -3  203.07   15.29
  -6  -9   3  169.70   12.03
   6   9  -2    5.88    8.52
  -6  -9   2   -0.93    8.40
   6   9  -1   89.46   11.01
  -6  -9   1   74.92   24.81
   6   9   0  892.29   34.27
  -6  -9   0  872.22   27.31
   6   9   1   -0.94    4.96
  -6  -9  -1    7.25    7.58
   6   9   2  722.83   29.31
  -6  -9  -2  709.40   36.49
   6   9   3  261.39   18.49
  -6  -9  -3  283.83   14.73
   6   9   4   96.94   14.87
  -6  -9  -4   97.20   13.20
   6   9   5    3.63    5.62
  -6  -9  -5    3.54    7.52
   6   9   6  100.65   15.62
  -6  -9  -6  102.01   13.65
   6   9   7   18.92    9.47
  -6  -9  -7   15.81    5.30
   6   9   8   46.36   12.17
  -6  -9  -8   21.70    7.49
   6   9   9   16.22    8.40
  -6  -9  -9   26.39   11.88
   6   9  10  105.54   28.14
   6   9  10  106.74   13.78
   6   9  11    8.98    6.50
   6   9  11    6.71    5.77
   6   9  12   10.92    5.78
   6   9  12    5.46    6.71
   6  10  -5  215.27   17.10
   6  10  -4   74.97   13.57
  -6 -10   4   44.08   17.80
   6  10  -3   -3.60    7.34
  -6 -10   3    2.88    6.76
   6  10  -2   63.79   13.00
  -6 -10   2   54.32    9.28
   6  10  -1  223.47   12.29
  -6 -10   1  185.58   22.25
   6  10   0   65.45   15.86
  -6 -10   0   53.65   13.07
   6  10   1   73.34   12.01
  -6 -10  -1   65.20   10.29
   6  10   2   -1.01    6.44
  -6 -10  -2   -7.85    7.03
   6  10   3    2.39    7.33
  -6 -10  -3   11.82    9.03
   6  10   4  368.95   37.13
  -6 -10  -4  369.27   13.99
   6  10   5   73.84   27.95
  -6 -10  -5   87.11   12.23
   6  10   6   -1.34    5.45
  -6 -10  -6    1.84    6.48
   6  10   7    3.63    8.16
  -6 -10  -7   39.75   10.06
   6  10   8    1.07    9.76
  -6 -10  -8   10.77    7.00
   6  10   9   15.51   11.58
  -6 -10  -9    0.15    7.24
   6  10  10  376.89   36.58
  -6 -10 -10  368.27   40.83
   6  10  11   48.14   11.81
   6  10  12  171.73   14.30
  -6 -11   1    3.39    7.12
  -6 -11   0    5.62    6.10
   6  11   1   16.98   12.43
  -6 -11  -1   17.81   10.07
   6  11   2   18.26    9.14
  -6 -11  -2   42.74   10.12
   6  11   3   17.78   11.69
  -6 -11  -3   12.72    6.87
   6  11   4  278.47   18.71
  -6 -11  -4  295.63   14.84
   6  11   5   -0.79    7.75
  -6 -11  -5   13.61    9.99
   6  11   6    7.24    8.43
  -6 -11  -6   23.51   10.20
  -6 -11  -7  197.44   13.33
  -7   6   2    7.02    4.04
  -7   5   4   -3.76    6.07
  -7   5   3    9.43    6.15
  -7   5   2   64.78    9.31
  -7   5   1   19.08   11.01
  -7   5   0   93.89   10.17
  -7   4   7   44.91    9.59
  -7   4   6   43.39    9.71
  -7   4   5   90.23   12.41
  -7   4   4  254.16   26.30
  -7   4   3   16.63    5.95
  -7   4   2    7.23    4.81
  -7   4   1   37.63    6.74
  -7   4   0   47.93    8.09
  -7   4  -1   43.08    6.93
  -7   4  -2    7.23    3.98
  -7   3   8   11.36    7.84
  -7   3   7   30.44    7.45
  -7   3   6  239.56   13.21
  -7   3   5    4.17    6.83
  -7   3   4  404.12   17.80
  -7   3   3   12.74   10.05
  -7   3   2   -2.31    6.93
  -7   3   1  167.06   23.35
  -7   3   0    0.03    5.18
  -7   3  -1    4.74    4.42
  -7   3  -2  167.41   10.30
  -7   3  -3   -4.70    3.93
  -7   2   9   65.21   16.64
  -7   2   8  185.16   12.72
  -7   2   7   -1.10    7.67
  -7   2   6  112.76   12.10
  -7   2   5    2.32    6.63
  -7   2   4  445.00   21.67
  -7   2   3    9.92    5.89
  -7   2   2   80.58    8.94
  -7   2   1  470.27   20.26
  -7   2   0 1475.73   48.65
  -7   2  -1  254.84   13.61
  -7   2  -2  184.81   11.38
  -7   2  -3   66.35   11.08
  -7   2  -4    7.88    5.50
  -7   1  10    8.87    8.37
  -7   1   9   -5.34    8.60
  -7   1   8   36.84   11.75
  -7   1   7  158.29   13.03
  -7   1   6   31.98    8.62
  -7   1   5   46.18    9.29
  -7   1   4   47.52    8.86
  -7   1   3    9.31    5.87
  -7   1   2  341.71   11.39
  -7   1   1   12.86    6.63
  -7   1   0  137.28    8.58
  -7   1  -1   20.29    5.03
  -7   1  -2   78.97    6.98
  -7   1  -3  572.40   11.13
  -7   1  -4 2355.26   15.73
  -7   0  11   52.84   14.02
  -7   0  10    2.01    7.84
  -7   0   9   65.97   15.88
  -7   0   8  299.01   17.64
  -7   0   7   63.83   10.99
  -7   0   6  110.66    9.95
  -7   0   5   49.04    7.89
  -7   0   4   18.03    8.54
  -7   0   4   20.56    3.16
  -7   0   3  110.47    9.72
  -7   0   3   97.95    7.37
  -7   0   2   38.23    6.51
  -7   0   2   30.30    2.61
  -7   0   1  678.36   13.12
  -7   0   1  672.26    7.86
  -7   0   0    7.21    4.60
  -7   0   0    0.70    0.64
  -7   0  -1   76.32    6.76
  -7   0  -1   58.97    4.89
  -7   0  -2   13.86    5.03
  -7   0  -2   14.78    2.45
  -7   0  -3   -0.25    3.14
  -7   0  -3    2.73    2.07
  -7   0  -4   90.83    5.29
  -7   0  -4   79.76    6.84
   7   0   5  107.80   16.65
  -7   0  -5  133.18    5.01
   7   0   6    9.72    3.98
   7   0   7  290.24   11.58
   7   0   8  120.88   19.07
   7   0   9   78.36    9.35
   7   0  10   -6.23    3.95
   7   0  11   -2.18    5.02
   7   0  12   16.58    6.65
   7   0  13    3.99    4.67
   7   0  14  223.27   10.83
   7   0  15    0.24    4.31
  -7  -1  11  373.27   31.70
  -7  -1  10  363.92   18.19
  -7  -1  10  300.59   13.81
  -7  -1   9  250.21   17.58
  -7  -1   9  250.91    9.18
  -7  -1   8   48.60   12.53
  -7  -1   8   48.22    5.86
  -7  -1   7  150.90   13.23
  -7  -1   7  103.06   15.48
  -7  -1   6    0.68    6.33
  -7  -1   6    0.83    3.24
  -7  -1   5   41.09    8.34
  -7  -1   5   32.42   11.00
  -7  -1   4   16.35    6.59
  -7  -1   4   11.51    4.20
  -7  -1   3   45.13    7.77
  -7  -1   3   49.76    4.86
  -7  -1   2  570.91   14.64
  -7  -1   2  502.83   12.75
  -7  -1   1  336.38    9.84
  -7  -1   1  322.44   11.35
  -7  -1   0  118.68    7.47
  -7  -1   0  111.73    9.07
  -7  -1  -1  244.38    7.95
  -7  -1  -1  254.99    9.67
  -7  -1  -2   21.27    3.93
  -7  -1  -2   22.93    3.49
  -7  -1  -3  107.06    4.71
  -7  -1  -3  104.13    4.49
  -7  -1  -4  354.64    7.34
   7   1   5    2.47    2.13
  -7  -1  -5   -0.12    2.43
   7   1   6    1.18    3.82
  -7  -1  -6    2.27    1.69
   7   1   7    6.75    3.84
   7   1   8  290.84   20.38
   7   1   9    2.54    3.82
   7   1  10   12.80    7.91
   7   1  11   54.59    8.58
   7   1  12   97.12   11.45
   7   1  13   36.87    7.98
   7   1  14   56.89   10.60
   7   1  15    2.49    5.35
  -7  -2  13    8.11    3.63
  -7  -2  12   11.47    9.48
  -7  -2  12    6.03    3.74
  -7  -2  11   41.26   11.63
  -7  -2  11   33.67    4.77
  -7  -2  10    3.79    8.57
  -7  -2  10   10.84    4.70
  -7  -2   9   46.03   14.25
  -7  -2   9   61.74    6.25
  -7  -2   8  372.42   17.81
  -7  -2   8  369.55   14.58
  -7  -2   7   61.17   10.44
  -7  -2   7   54.88    7.09
  -7  -2   6   11.70    6.85
  -7  -2   6    5.04    3.74
  -7  -2   5  176.97   10.59
  -7  -2   5  175.45   14.40
  -7  -2   4   43.86   10.42
  -7  -2   4   45.38    4.89
  -7  -2   3  506.54   30.56
  -7  -2   3  527.79   17.40
  -7  -2   2   58.90    8.48
  -7  -2   2   46.22    4.44
  -7  -2   1  215.79   10.48
  -7  -2   1  209.58    7.35
  -7  -2   0  142.44   20.79
  -7  -2   0  158.41    6.87
  -7  -2  -1  106.90    6.34
  -7  -2  -1  117.39    4.83
  -7  -2  -2   17.64    5.25
  -7  -2  -2   28.33    4.20
  -7  -2  -3   19.39    4.71
  -7  -2  -3   16.20    2.70
  -7  -2  -4  320.49    6.38
   7   2   5  349.20   15.08
  -7  -2  -5  339.95    6.58
   7   2   6   23.10    6.64
  -7  -2  -6   28.27    3.96
   7   2   7   59.61   12.02
  -7  -2  -7   48.75    3.19
   7   2   8  105.97   26.42
   7   2   9  540.32   26.86
   7   2  10   13.90    9.64
   7   2  11   17.18    8.94
   7   2  12   18.19    8.59
   7   2  13   33.03    8.59
   7   2  14  141.46   18.12
   7   2  15  167.31   15.63
  -7  -3  12   56.25   12.46
  -7  -3  12   57.02    6.67
  -7  -3  11   22.35    8.24
  -7  -3  11   14.35    7.36
  -7  -3  10   -0.48    8.57
  -7  -3  10    5.57    2.98
  -7  -3   9  734.39   22.21
  -7  -3   9  727.17   19.92
  -7  -3   8   63.62   13.00
  -7  -3   8   15.67    8.64
  -7  -3   7  476.73   20.16
  -7  -3   7  478.32   29.38
  -7  -3   6   58.67   20.70
  -7  -3   6   71.07   13.89
  -7  -3   5   -1.08    6.91
  -7  -3   5    5.92    5.45
  -7  -3   4   44.20    8.48
  -7  -3   4   39.91    4.90
  -7  -3   3  511.79   13.60
  -7  -3   3  524.46   14.58
   7   3  -2  105.96   28.29
  -7  -3   2   92.69    5.74
   7   3  -1 2176.74   72.29
  -7  -3   1 2204.59   15.92
   7   3   0   95.33   13.69
  -7  -3   0   79.88    5.54
   7   3   1   51.42   21.58
  -7  -3  -1   62.06    4.93
   7   3   2   20.28    7.15
  -7  -3  -2    9.85    4.42
   7   3   3  140.91   13.79
  -7  -3  -3  132.36    5.75
   7   3   4    3.25    4.43
  -7  -3  -4   -0.38    3.25
   7   3   5  598.59   29.50
   7   3   5  606.65   19.30
   7   3   6   67.02   15.26
   7   3   6   77.84   15.04
   7   3   7  154.37   13.27
   7   3   7  148.14   31.29
   7   3   8   11.58   11.36
   7   3   9   15.57    8.64
   7   3  10   12.88    6.16
   7   3  11   -4.76    7.45
   7   3  12  110.18   12.41
   7   3  13    5.13    7.17
   7   3  14   90.39   13.37
   7   3  15   46.40   10.33
  -7  -4  12   38.25   14.15
  -7  -4  12    6.48    4.94
  -7  -4  11   23.90   12.50
  -7  -4  11   33.45    6.75
  -7  -4  10   23.54    7.34
  -7  -4  10   21.34    7.12
  -7  -4   9   11.23   13.52
  -7  -4   9   11.36    5.48
  -7  -4   8  158.84   12.63
  -7  -4   8  161.95   15.90
  -7  -4   7   56.43   11.06
  -7  -4   7   48.48    6.94
  -7  -4   6   10.82    6.35
   7   4  -5  370.79   33.01
  -7  -4   5  427.60   10.91
   7   4  -4  354.02   37.51
  -7  -4   4  380.02   10.35
   7   4  -3   61.23   13.28
  -7  -4   3   59.59    6.36
   7   4  -2  634.80   35.90
  -7  -4   2  697.87   15.75
   7   4  -1    1.49    4.47
  -7  -4   1   -1.35    3.90
   7   4   0   37.05    8.99
  -7  -4   0   33.41    5.40
   7   4   1  493.42   21.87
  -7  -4  -1  523.17   16.14
   7   4   2  529.14   20.87
  -7  -4  -2  517.21   15.29
   7   4   3  569.73   20.92
  -7  -4  -3  592.22   21.03
   7   4   4   -2.52    5.83
  -7  -4  -4   -8.67    4.22
   7   4   5   -9.47    5.32
   7   4   5    1.98    2.78
   7   4   6 1944.86   31.13
   7   4   6 1922.51   37.34
   7   4   7  216.55   10.23
   7   4   7  228.55   14.67
   7   4   8  136.24   19.27
   7   4   8  150.84   36.81
   7   4   9    2.58    3.42
   7   4  10   53.61   18.83
   7   4  11    8.34    6.43
   7   4  12   58.63   18.72
   7   4  13   98.81   34.59
   7   4  14   55.55   22.32
   7   4  15   14.26   10.43
  -7  -5  11   33.46   11.75
  -7  -5  11   23.90   11.56
  -7  -5  10    7.04    8.55
  -7  -5  10   -0.47    6.01
  -7  -5   9   24.66   11.98
  -7  -5   9   31.81    7.21
  -7  -5   8   57.88   17.91
   7   5  -7   80.25   25.05
  -7  -5   7   93.27    7.19
   7   5  -6   39.14   13.28
  -7  -5   6   48.64   11.11
   7   5  -5   11.03    6.46
  -7  -5   5    0.72    4.59
   7   5  -4   19.64    5.65
  -7  -5   4   32.66    7.68
   7   5  -3   55.34   14.00
  -7  -5   3   63.92    7.20
   7   5  -2  523.28   39.01
  -7  -5   2  513.18   29.16
   7   5  -1   78.17   21.57
  -7  -5   1   64.50    6.19
   7   5   0  256.13   12.76
  -7  -5   0  246.94    8.46
   7   5   1  212.97   11.65
  -7  -5  -1  244.66    9.09
   7   5   2   86.83   11.40
  -7  -5  -2   85.63    8.10
   7   5   3  221.26   12.36
  -7  -5  -3  231.28    9.43
   7   5   4 1205.17   19.93
  -7  -5  -4 1144.50   16.33
   7   5   5  634.58   14.37
  -7  -5  -5  633.49   17.76
   7   5   6   86.59    9.84
   7   5   6   67.92   16.06
   7   5   7  820.97   30.26
   7   5   7  863.21   25.87
   7   5   8    4.84    3.44
   7   5   8   -0.59    8.31
   7   5   9  357.00   22.74
   7   5   9  323.06   35.14
   7   5  10   94.47   20.99
   7   5  11   15.85   10.98
   7   5  12   78.27   18.61
   7   5  13  269.65   28.95
   7   5  14    6.12    3.80
   7   5  15   15.36    9.21
  -7  -6  10   97.91   12.84
  -7  -6  10  113.87   12.02
   7   6  -9   78.14   28.30
  -7  -6   9   86.23   18.59
   7   6  -8   50.96   17.50
  -7  -6   8   70.69    7.48
   7   6  -7  311.33   19.53
  -7  -6   7  333.88   14.00
   7   6  -6   97.18   29.38
  -7  -6   6  120.28    7.86
   7   6  -5    5.07    6.45
  -7  -6   5    7.77    3.47
   7   6  -4   15.76    6.37
  -7  -6   4   29.03    6.49
   7   6  -3  213.27   19.22
  -7  -6   3  191.97    9.24
   7   6  -2  231.69   18.25
  -7  -6   2  237.37    9.14
   7   6  -1   69.34   17.95
  -7  -6   1   48.17    8.04
   7   6   0   59.37   16.59
  -7  -6   0   47.90   12.35
   7   6   1   10.03    9.50
  -7  -6  -1   12.23    5.31
   7   6   2  475.51   17.73
  -7  -6  -2  456.89   13.43
   7   6   3   -0.32    5.86
  -7  -6  -3   15.17    9.36
   7   6   4  267.60   13.22
  -7  -6  -4  278.27   10.86
   7   6   5   63.62   11.94
  -7  -6  -5   52.79   10.63
   7   6   6   74.93   10.63
   7   6   7   23.07    9.90
   7   6   7    7.13    5.76
   7   6   8  599.29   25.15
   7   6   8  543.33   38.63
   7   6   9   81.77   21.17
   7   6   9   90.25   24.67
   7   6  10   11.91    4.97
   7   6  10   21.38    6.83
   7   6  11    9.57    4.47
   7   6  12   11.89    8.60
   7   6  13   12.37    7.55
   7   6  14   18.45    6.81
   7   7  -9  290.16   13.92
  -7  -7   9  341.61   12.04
   7   7  -8   14.88    5.31
  -7  -7   8   17.10    8.00
   7   7  -7   62.82   26.61
  -7  -7   7   58.57   12.15
   7   7  -6   12.36    8.36
  -7  -7   6    2.53    6.29
   7   7  -5    9.93   10.13
  -7  -7   5   -8.84    5.85
   7   7  -4   -2.86    5.23
  -7  -7   4   -4.89    4.97
   7   7  -3    8.47    8.91
  -7  -7   3    4.15    4.87
   7   7  -2  157.65   17.44
  -7  -7   2  134.57    9.65
   7   7  -1  264.51   20.93
  -7  -7   1  237.46   22.81
   7   7   0  147.60   19.56
  -7  -7   0  132.14   10.94
   7   7   1    0.01    6.06
  -7  -7  -1    1.83    3.08
   7   7   2    1.68    9.91
  -7  -7  -2    5.79    5.32
   7   7   3   48.09   12.19
  -7  -7  -3   68.41    9.50
   7   7   4  270.10   28.15
  -7  -7  -4  311.64   11.34
   7   7   5   85.42   15.09
  -7  -7  -5   67.28    7.52
   7   7   6   -2.65    8.18
  -7  -7  -6    2.60    2.32
   7   7   7   11.39   11.20
   7   7   8   84.79   15.75
   7   7   8   91.36   21.06
   7   7   9   41.94    9.30
   7   7   9   26.04    9.04
   7   7  10   18.20    7.55
   7   7  10   -8.52    8.93
   7   7  11   17.97   10.35
   7   7  12    0.38    4.57
   7   7  13   17.63   11.88
   7   8  -8   -1.62    7.02
   7   8  -7  165.52   28.33
  -7  -8   7  201.49   20.13
   7   8  -6  193.84   32.82
  -7  -8   6  244.00   21.21
   7   8  -5   35.58   12.09
  -7  -8   5   25.69    9.20
   7   8  -4  182.57   13.81
  -7  -8   4  215.01   14.42
   7   8  -3   32.77    9.30
  -7  -8   3   42.88    9.05
   7   8  -2  199.16   17.61
  -7  -8   2  154.25   24.17
   7   8  -1    3.61    9.62
  -7  -8   1   16.71    8.95
   7   8   0  126.63   15.17
  -7  -8   0  112.22   22.44
   7   8   1   15.53   10.68
  -7  -8  -1   17.69    8.67
   7   8   2  202.03   17.47
  -7  -8  -2  197.65   11.74
   7   8   3   19.29   13.72
  -7  -8  -3   15.37    9.30
   7   8   4   24.44   12.69
  -7  -8  -4   18.35    9.10
   7   8   5  302.00   22.47
  -7  -8  -5  259.31   14.73
   7   8   6   58.64   13.15
  -7  -8  -6   42.51    8.98
   7   8   7   72.56   24.36
  -7  -8  -7   72.30   24.03
   7   8   8   97.24   11.60
  -7  -8  -8   76.21   20.50
   7   8   9  104.35   32.55
   7   8   9  116.71   36.41
   7   8  10  224.37   17.88
   7   8  10  191.42   32.38
   7   8  11   37.07   12.18
   7   9  -6  160.36   11.70
   7   9  -5   59.12   14.09
  -7  -9   5   52.28   10.97
   7   9  -4   20.02   11.27
  -7  -9   4   10.86    6.00
   7   9  -3  310.23   17.79
  -7  -9   3  286.21   26.58
   7   9  -2   80.90   18.56
  -7  -9   2   69.93   10.07
   7   9  -1   37.47   10.80
  -7  -9   1   24.32   15.60
   7   9   0  238.35   22.60
  -7  -9   0  217.19   19.46
   7   9   1  471.37   25.56
  -7  -9  -1  435.49   17.98
   7   9   2   23.12    8.88
  -7  -9  -2    8.65    8.18
   7   9   3   25.73   12.58
  -7  -9  -3    4.04    8.32
   7   9   4   58.90   13.67
  -7  -9  -4   45.76   13.13
   7   9   5   40.54    9.19
  -7  -9  -5   21.00    8.35
   7   9   6   64.45   21.63
  -7  -9  -6   94.84   10.98
   7   9   7  150.22   12.15
  -7  -9  -7  134.13   13.66
   7   9   8    1.55    6.85
  -7  -9  -8   13.32    7.90
   7   9   9    0.80    6.98
  -7  -9  -9    9.71    7.44
   7   9  10    7.68    6.45
   7   9  11   12.97    3.93
   7   9  11   13.76    7.25
   7  10  -3  349.53   19.19
  -7 -10   3  358.68   14.18
   7  10  -2   -5.28    8.84
  -7 -10   2   12.20    9.65
   7  10  -1    2.63    9.09
  -7 -10   1    5.19    5.47
   7  10   0   58.55   13.02
  -7 -10   0   47.94    9.90
   7  10   1  314.96   29.21
  -7 -10  -1  284.99   24.12
   7  10   2   44.76   15.70
  -7 -10  -2   34.87   18.15
   7  10   3    4.14    7.32
  -7 -10  -3    0.01    3.55
   7  10   4   16.82   10.78
  -7 -10  -4   14.12    7.24
   7  10   5   59.79   21.68
  -7 -10  -5   78.44   12.98
   7  10   6   39.57    8.24
  -7 -10  -6   65.80   10.99
   7  10   7  185.99   40.43
  -7 -10  -7  225.81   21.82
   7  10   8   -6.25    8.22
  -7 -10  -8    0.33    7.36
   7  10   9  113.93   22.78
  -7 -10  -9  151.30   15.31
   7  10  10    5.01    3.96
   7  10  11    3.15    5.79
  -7 -11  -3   11.14    7.34
  -8   4   4   -2.27    5.49
  -8   4   3    4.18    5.33
  -8   4   2   -2.19    5.17
  -8   4   1    6.65    4.90
  -8   4   0   45.71    6.34
  -8   3   5   16.11    8.91
  -8   3   4  467.08   36.67
  -8   3   3    8.90    5.67
  -8   3   2    3.75    4.14
  -8   3   1    6.26    5.58
  -8   3   0   17.76    6.67
  -8   3  -1    9.38    5.89
  -8   2   7  157.47   12.47
  -8   2   6    5.67    7.66
  -8   2   5   85.78   13.01
  -8   2   4  199.36   13.42
  -8   2   3  253.80   13.22
  -8   2   2  187.12   12.74
  -8   2   1  204.39   11.58
  -8   2   0    8.98    4.30
  -8   2  -1   31.08    6.12
  -8   2  -2  531.70   14.85
  -8   1   8   10.38   10.57
  -8   1   7  103.77   13.51
  -8   1   6   60.03    8.29
  -8   1   5  214.22   14.25
  -8   1   4    4.57    7.41
  -8   1   3   -2.41    6.73
  -8   1   2  190.20   13.56
  -8   1   1   38.62    9.59
  -8   1   0   43.84    9.97
  -8   1  -1 2039.70   21.31
  -8   1  -2   43.31    7.18
  -8   1  -3   25.39    5.88
  -8   0   9   42.93    9.31
  -8   0   8   19.06    7.74
  -8   0   7   80.41   10.10
  -8   0   6    5.71    6.95
  -8   0   5  106.04   11.85
  -8   0   4   14.19    8.70
  -8   0   3   17.75    8.60
  -8   0   2   12.07    7.40
  -8   0   1  134.43   10.36
  -8   0   0    2.39    4.96
  -8   0  -1    8.47    7.27
  -8   0  -2    2.53    4.36
  -8   0  -3   33.66    5.35
  -8   0  -4    8.53    5.95
  -8  -1   9   24.05    9.69
  -8  -1   8    3.27    8.11
  -8  -1   7   13.21   10.40
  -8  -1   6   61.31   12.14
  -8  -1   5  252.24   13.01
  -8  -1   4  176.88   11.01
  -8  -1   3   24.49    8.36
  -8  -1   2  416.18   16.87
  -8  -1   1    8.80    6.97
  -8  -1   1    4.54    2.90
  -8  -1   0  121.89    7.96
  -8  -1   0  126.89    4.19
  -8  -1  -1   65.33    7.07
  -8  -1  -1   65.02    3.39
  -8  -1  -2   22.82    6.87
  -8  -1  -2   17.74    3.38
  -8  -1  -3    0.16    3.50
  -8  -1  -3    0.80    2.00
  -8  -1  -4   43.33    5.10
  -8  -1  -4   29.70    7.76
  -8  -1  -5  354.90   13.44
  -8  -1  -5  329.28   14.04
   8   1   6    4.15    4.07
   8   1   7   78.45   21.76
   8   1   8   48.55   14.69
   8   1   9   39.07   11.37
   8   1  10   47.07   14.62
   8   1  11   65.26   24.55
   8   1  12    8.28    4.16
   8   1  13   22.95    6.34
   8   1  14    6.91    6.17
  -8  -2  10    7.97   10.70
  -8  -2   9   16.25   12.73
  -8  -2   8   53.32   13.00
  -8  -2   8   42.51    7.90
  -8  -2   7    4.80    7.53
  -8  -2   7    1.47    2.96
  -8  -2   6    6.04    6.58
  -8  -2   6    1.28    1.57
  -8  -2   5    0.77    5.75
  -8  -2   5   -0.45    3.61
  -8  -2   4    3.43    5.47
  -8  -2   4    7.92    4.76
  -8  -2   3   57.51    9.18
  -8  -2   3   51.96    5.13
  -8  -2   2   65.46    8.17
  -8  -2   2   45.62   11.65
  -8  -2   1   27.10    6.38
  -8  -2   1   37.28    4.39
  -8  -2   0   30.10    7.08
  -8  -2   0   36.76    9.83
  -8  -2  -1   48.28    6.60
  -8  -2  -1   51.52    4.89
  -8  -2  -2    7.39    5.41
  -8  -2  -2    2.11    2.31
  -8  -2  -3  229.54    7.77
  -8  -2  -3  225.08    6.04
  -8  -2  -4  108.01    5.75
  -8  -2  -4  103.25    5.13
  -8  -2  -5  199.30    5.66
  -8  -2  -5  203.02    6.19
   8   2   6  238.85   24.83
   8   2   7  155.96   21.99
   8   2   8   10.93    4.02
   8   2   9    2.48    2.14
   8   2  10   -4.37    4.99
   8   2  11    3.81    3.85
   8   2  12   48.11   14.86
   8   2  13    3.63    2.95
   8   2  14   25.81   17.33
  -8  -3  11    8.44    3.65
  -8  -3  10  152.63   14.68
  -8  -3  10  141.50    8.25
  -8  -3   9   10.97    8.21
  -8  -3   9    4.29    2.66
  -8  -3   8   15.21   12.01
  -8  -3   8    3.08    4.24
  -8  -3   7  118.59   13.41
  -8  -3   7  112.84    7.58
  -8  -3   6   43.21   10.59
  -8  -3   6   27.32    8.71
  -8  -3   5   39.56    8.83
  -8  -3   5   48.63    6.66
  -8  -3   4    1.26    5.21
  -8  -3   4    0.08    4.44
  -8  -3   3  100.76   16.28
  -8  -3   3   99.68    8.24
  -8  -3   2  322.00   11.05
  -8  -3   2  289.85   10.81
  -8  -3   1   29.63    7.47
  -8  -3   1   12.33    5.00
  -8  -3   0   12.38    6.39
  -8  -3   0    9.96    5.52
  -8  -3  -1  123.33    7.77
  -8  -3  -1  124.09    5.77
  -8  -3  -2   37.00    5.20
  -8  -3  -2   38.64    4.64
  -8  -3  -3   42.69    5.72
  -8  -3  -3   46.23    4.72
  -8  -3  -4  293.04    7.66
  -8  -3  -4  312.37    7.17
  -8  -3  -5   26.36    4.52
  -8  -3  -5   20.29    4.28
   8   3   6    4.07    3.10
  -8  -3  -6    2.14    2.87
   8   3   7   -0.78    3.20
   8   3   8  159.36   34.45
   8   3   9   15.50    8.69
   8   3  10    9.37    4.80
   8   3  11   20.16    8.62
   8   3  12   74.44   26.01
   8   3  13   56.14   19.87
   8   3  14  249.12   15.75
  -8  -4  11    5.65    4.13
  -8  -4  10    9.43   10.33
  -8  -4  10    6.72    4.32
  -8  -4   9   44.74   11.29
  -8  -4   9   52.30   10.21
  -8  -4   8   46.23   12.29
  -8  -4   8   35.58    7.07
  -8  -4   7  452.91   20.14
  -8  -4   7  452.25   19.03
  -8  -4   6  308.40   17.03
  -8  -4   6  276.65   12.69
  -8  -4   5   14.55    5.84
  -8  -4   5    9.60    3.91
  -8  -4   4    6.01    5.77
  -8  -4   4    1.15    4.50
   8   4  -3  110.20   35.65
  -8  -4   3  123.98    8.32
   8   4  -2  260.53   51.65
  -8  -4   2  309.22   16.68
   8   4  -1  340.45   16.30
  -8  -4   1  312.72   15.46
   8   4   0   69.84   15.44
  -8  -4   0   71.83    8.77
   8   4   1  183.83   24.29
  -8  -4  -1  166.38   20.41
   8   4   2   18.76    7.25
  -8  -4  -2   19.13    5.39
   8   4   3 1139.71   32.35
  -8  -4  -3 1170.32   13.37
   8   4   4  256.59   12.37
  -8  -4  -4  278.74    9.28
   8   4   5   68.19   13.79
  -8  -4  -5   65.83    5.48
   8   4   6   58.00   12.80
   8   4   6   59.42   15.83
   8   4   7   63.58   16.63
   8   4   7   74.33   25.81
   8   4   9  -11.09    6.95
   8   4  10   32.66   11.15
   8   4  11   20.53    7.27
   8   4  12   35.91   13.26
   8   4  13   -9.19    7.01
   8   4  14    6.76    4.79
  -8  -5  10   10.55    4.06
  -8  -5   9    7.92    7.80
  -8  -5   9   22.82    5.76
  -8  -5   8    3.01    7.68
  -8  -5   8   -3.18    5.06
  -8  -5   7   10.81    9.03
  -8  -5   7   12.88    7.31
   8   5  -6   20.22   14.00
  -8  -5   6   15.95    6.40
   8   5  -5  212.50   21.62
  -8  -5   5  217.98   11.59
   8   5  -4  175.17   19.83
  -8  -5   4  215.48   12.75
   8   5  -3   74.13   19.58
  -8  -5   3   65.18   17.78
   8   5  -2  120.54   27.64
  -8  -5   2  119.63   11.30
   8   5  -1    6.95    5.63
  -8  -5   1    4.73    4.00
   8   5   0  186.58   29.23
  -8  -5   0  209.87   11.85
   8   5   1  330.15   29.45
  -8  -5  -1  353.34   12.47
   8   5   2  281.78   29.27
  -8  -5  -2  300.95    9.84
   8   5   3   70.89   20.99
  -8  -5  -3   78.76    7.42
   8   5   4  862.71   26.11
  -8  -5  -4  875.54   13.91
   8   5   5    6.95    7.98
  -8  -5  -5    8.41    4.51
   8   5   6    7.50    4.59
  -8  -5  -6    2.47    4.26
   8   5   7   61.40   19.99
   8   5   7   66.02   21.04
   8   5   8  277.00   14.45
   8   5   8  255.38   19.19
   8   5   9    8.98    7.22
   8   5  10  216.84   33.00
   8   5  11   17.19   10.79
   8   5  12   -2.35    7.02
   8   5  13   -2.20    7.00
   8   5  14   34.54   17.35
  -8  -6   9  129.03   18.44
  -8  -6   8   10.19    6.82
   8   6  -7    7.15    8.43
  -8  -6   7   25.80    9.22
   8   6  -6   54.50   15.41
  -8  -6   6   53.52   14.74
   8   6  -5   -4.22   10.83
  -8  -6   5  -11.61    6.35
   8   6  -4   74.83   23.95
  -8  -6   4   69.45   18.52
   8   6  -3    4.62    5.24
  -8  -6   3    5.55    4.84
   8   6  -2  116.83   37.50
  -8  -6   2  119.23   28.03
   8   6  -1    4.07    5.93
  -8  -6   1   11.46    4.56
   8   6   0   52.04   14.62
  -8  -6   0   74.50   12.92
   8   6   1   84.57   20.45
  -8  -6  -1   72.33   17.52
   8   6   2   61.99   12.55
  -8  -6  -2   95.07    8.85
   8   6   3   92.62   22.53
  -8  -6  -3   88.96    8.28
   8   6   4   22.73   12.91
  -8  -6  -4    6.78    4.68
   8   6   5   29.23   12.25
  -8  -6  -5   73.76    8.57
   8   6   6   51.32   13.29
  -8  -6  -6   39.38    9.59
   8   6   7  177.82   13.97
   8   6   8  584.11   26.80
   8   6   8  500.92   35.50
   8   6   9    3.36    4.46
   8   6  10   11.59    7.11
   8   6  11    4.31    3.10
   8   6  12    7.97    4.57
   8   6  13    1.89    4.16
  -8  -7   8  106.11   10.81
   8   7  -7   -2.31    7.46
  -8  -7   7    0.79    6.16
   8   7  -6    7.84    4.78
  -8  -7   6   16.83    5.95
   8   7  -5    9.40    4.58
  -8  -7   5   -0.34    5.55
   8   7  -4   71.66   16.77
  -8  -7   4   52.51   16.87
   8   7  -3  135.11   46.42
  -8  -7   3  212.06   11.68
   8   7  -2    9.33    9.76
  -8  -7   2    1.22    1.77
   8   7  -1    2.03    9.43
  -8  -7   1    3.94    4.36
   8   7   0    4.43    4.48
  -8  -7   0   -2.79    4.48
   8   7   1  393.83   24.68
  -8  -7  -1  367.43   18.85
   8   7   2   30.03   13.49
  -8  -7  -2   38.82    7.58
   8   7   3   16.20    9.38
  -8  -7  -3   39.27    7.86
   8   7   4    5.90    8.94
  -8  -7  -4    2.48    4.68
   8   7   5  246.07   41.31
  -8  -7  -5  300.00   15.98
   8   7   6   31.42   12.53
  -8  -7  -6    5.34    5.48
   8   7   7   24.54    9.15
  -8  -7  -7   26.39    7.25
   8   7   8   29.39    7.94
   8   7   9   12.34    5.85
   8   7   9    5.80    6.55
   8   7  10    1.88    5.67
   8   7  11  287.73   38.56
   8   7  12   -8.05    7.53
   8   8  -6    3.94    4.97
  -8  -8   6    5.70    5.81
   8   8  -5  140.01   60.25
  -8  -8   5  267.51   23.30
   8   8  -4    3.14   11.36
  -8  -8   4   15.71    6.68
   8   8  -3    7.60   11.11
  -8  -8   3    2.15    6.25
   8   8  -2   14.36   11.63
  -8  -8   2    0.29    6.08
   8   8  -1   -2.49   11.72
  -8  -8   1   -1.26    6.17
   8   8   0   53.26   14.23
  -8  -8   0   39.44    8.25
   8   8   1    8.50   12.68
  -8  -8  -1    3.06    3.67
   8   8   2  189.92   17.73
  -8  -8  -2  184.57   13.57
   8   8   3   21.17   12.07
  -8  -8  -3    9.58    5.71
   8   8   4   95.86   15.35
  -8  -8  -4   95.10    8.68
   8   8   5   10.77    9.77
  -8  -8  -5    0.30    6.01
   8   8   6  373.83   19.57
  -8  -8  -6  310.27   14.24
   8   8   7  227.36   46.81
  -8  -8  -7  268.18   18.36
   8   8   8    3.29    7.75
  -8  -8  -8    6.00    3.84
   8   8   9    0.95    6.05
  -8  -8  -9   -0.16    5.37
   8   8  10    7.50    6.12
   8   8  11   23.62   10.28
   8   9  -4  251.16   15.23
  -8  -9   4  231.77   25.43
   8   9  -3    8.45   10.14
  -8  -9   3   16.40    7.06
   8   9  -2    8.89   13.61
  -8  -9   2   26.85   10.27
   8   9  -1  218.39   16.78
  -8  -9   1  217.25   12.59
   8   9   0    0.22    8.85
  -8  -9   0    8.55    6.08
   8   9   1  352.17   29.96
  -8  -9  -1  352.41   36.88
   8   9   2  154.33   17.25
  -8  -9  -2  162.26   13.63
   8   9   3   28.24   15.26
  -8  -9  -3   52.54    9.70
   8   9   4   -4.37    8.45
  -8  -9  -4   -0.03    7.53
   8   9   5   30.42   13.35
  -8  -9  -5   16.10    7.40
   8   9   6    6.60    8.14
  -8  -9  -6    1.41    8.09
   8   9   7   56.63   22.19
  -8  -9  -7   74.77   12.20
   8   9   8   -2.99    7.03
  -8  -9  -8    6.99    8.43
   8   9   9   11.61    6.56
  -8  -9  -9   30.68    7.94
   8   9  10   16.23    7.76
   8  10  -1   13.92    8.20
   8  10   0  288.61   17.33
  -8 -10   0  243.28   11.64
   8  10   1    2.06    8.05
  -8 -10  -1   10.80    7.30
   8  10   2   86.79   35.71
  -8 -10  -2  132.05   17.14
   8  10   3  174.59   21.63
  -8 -10  -3  177.67   17.35
   8  10   4   16.33    8.82
  -8 -10  -4   10.16   10.33
   8  10   5   -4.87    8.26
  -8 -10  -5    5.61    6.94
   8  10   6   11.18    9.31
  -8 -10  -6   11.25    7.29
   8  10   7   21.83    7.51
   8  10   8    2.32    7.40
   8  10   9   33.47   14.51
   8  10  10   -0.94    5.87
  -9   3   3    3.67    5.05
  -9   3   2    3.97    4.66
  -9   3   1    1.28    3.35
  -9   2   4   -6.39    6.13
  -9   2   3    7.90    5.93
  -9   2   2   15.90    5.36
  -9   2   1  355.46   29.08
  -9   2   0    2.10    4.13
  -9   1   5   22.10   11.12
  -9   1   4   21.68    8.85
  -9   1   3   13.82    6.12
  -9   1   2  625.53   13.70
  -9   1   1   12.09    7.44
  -9   1   0  382.42   14.00
  -9   1  -1   45.71    7.40
  -9   0   6   -5.86    7.00
  -9   0   5   23.84    6.71
  -9   0   4    6.48    6.77
  -9   0   3   30.62    7.96
  -9   0   2  188.25   12.46
  -9   0   1    8.65    6.45
  -9   0   0   -2.36    3.95
  -9   0  -1   68.27    8.33
  -9   0  -2   83.81    8.04
  -9   0  -3   31.60    4.81
  -9  -1   7    1.42    6.78
  -9  -1   6   32.54   10.12
  -9  -1   5   33.08    7.66
  -9  -1   4    7.96    6.58
  -9  -1   3    6.45    7.06
  -9  -1   2  149.48   12.65
  -9  -1   1  108.23    9.25
  -9  -1   0   40.74    9.32
  -9  -1  -1    2.68    5.13
  -9  -1  -2  240.67   10.17
  -9  -1  -3    5.98    5.04
  -9  -2   8   16.07    7.65
  -9  -2   7   -5.29    6.83
  -9  -2   6   42.18    7.88
  -9  -2   5    3.02    6.01
  -9  -2   4  121.57   10.51
  -9  -2   3    5.31    6.68
  -9  -2   2   27.02    6.55
  -9  -2   1   15.72    8.68
  -9  -2   0   -2.18    5.98
  -9  -2  -1   10.74    5.99
  -9  -2  -2    4.51    6.84
  -9  -2  -3  269.48   13.68
  -9  -2  -4  119.39    6.30
  -9  -2  -4  122.11    6.67
  -9  -2  -5   14.25    2.70
  -9  -2  -6    0.53    1.42
   9   2   7   37.40   13.05
   9   2   8  101.95   20.43
   9   2   9    3.46    3.12
   9   2  10    6.40    5.57
   9   2  11    3.91    4.42
  -9  -3   8   30.40   11.71
  -9  -3   7    9.80    7.55
  -9  -3   6   10.61    7.04
  -9  -3   6    5.47    4.52
  -9  -3   5   37.59    8.90
  -9  -3   5   17.77    5.03
  -9  -3   4   40.74   10.17
  -9  -3   4   24.95    4.36
  -9  -3   3   65.03   10.54
  -9  -3   3   51.03    5.38
  -9  -3   2  608.15   20.31
  -9  -3   2  588.51   22.35
  -9  -3   1  124.78    9.69
  -9  -3   1  139.06    8.38
  -9  -3   0    2.07    5.37
  -9  -3   0    1.18    2.50
  -9  -3  -1   12.40    5.26
  -9  -3  -1    5.91    2.69
  -9  -3  -2   15.01    6.69
  -9  -3  -2   15.02    6.13
  -9  -3  -3    0.52    3.69
  -9  -3  -3    4.67    4.19
  -9  -3  -4  115.23    8.79
  -9  -3  -4  118.36    5.35
  -9  -3  -5  134.63    7.99
  -9  -3  -5  134.47   11.35
  -9  -3  -6   46.91   13.27
   9   3   7   27.72   10.82
   9   3   8   44.96   15.51
   9   3   9   21.88    9.35
   9   3  10    6.20    3.84
   9   3  11   57.33   16.02
   9   3  12    3.03    4.13
   9   3  13   -0.49    4.78
  -9  -4   9  344.05   10.11
  -9  -4   8   31.15    8.14
  -9  -4   8   16.73    7.59
  -9  -4   7   83.29   14.55
  -9  -4   7   41.14   11.78
  -9  -4   6   45.06   16.52
  -9  -4   6   50.81    6.00
  -9  -4   5   -0.71    6.70
  -9  -4   5   -1.08    4.08
  -9  -4   4    4.79    4.48
  -9  -4   4    8.52    3.87
  -9  -4   3  583.29   21.49
  -9  -4   3  525.58   26.55
  -9  -4   2   62.79   24.47
  -9  -4   2   77.43    5.97
  -9  -4   1  161.15   11.63
  -9  -4   1  147.25   10.37
  -9  -4   0  273.90   14.27
  -9  -4   0  257.13   12.80
  -9  -4  -1   22.18    6.17
  -9  -4  -2  135.87   12.60
   9   4   3   58.20   26.27
  -9  -4  -3   98.10    8.34
   9   4   4   54.67   20.47
  -9  -4  -4   57.20    5.78
  -9  -4  -5  139.51   13.39
  -9  -4  -6   -1.91    4.71
   9   4   8   11.30    7.02
   9   4   9  150.99   24.53
   9   4  10    2.07    4.69
   9   4  11    4.75    5.08
   9   4  12   32.32   18.30
   9   4  13    1.18    4.10
  -9  -5   9   -1.90    3.64
  -9  -5   8   88.04    9.86
  -9  -5   7   80.72   30.42
  -9  -5   7   93.54   11.05
  -9  -5   6   -1.92    8.00
  -9  -5   6    6.79    5.18
  -9  -5   5   58.72   10.33
  -9  -5   5   32.90   12.63
  -9  -5   4   17.83    6.90
  -9  -5   4   33.07    6.17
   9   5  -3   37.71   13.31
  -9  -5   3   39.41    8.39
   9   5  -2   55.43   20.36
  -9  -5   2   61.28    8.99
   9   5  -1   -0.89    9.52
  -9  -5   1   -1.58    5.41
   9   5   0    1.09    4.48
  -9  -5   0    2.12    5.12
   9   5   1 1004.08   52.04
  -9  -5  -1 1085.14   31.18
   9   5   2   67.05   19.23
  -9  -5  -2   76.63    7.89
   9   5   3    3.18    5.58
  -9  -5  -3    6.17    4.87
   9   5   4  503.08   29.83
  -9  -5  -4  556.97   24.25
   9   5   5    2.98    5.40
  -9  -5  -5    2.16    5.42
   9   5   6  405.92   15.95
  -9  -5  -6  386.55   19.39
  -9  -5  -7   29.92    9.59
   9   5   8    5.18    4.94
   9   5   9    5.25    2.88
   9   5  10   -7.72    5.67
   9   5  11    7.27    3.58
   9   5  12   70.30   27.61
   9   5  13    7.70    4.00
  -9  -6   8   34.03    6.10
  -9  -6   7   -1.79    4.88
  -9  -6   6   24.52    6.74
   9   6  -5   22.32   13.57
  -9  -6   5   33.32    7.75
   9   6  -4    8.40    6.61
  -9  -6   4    3.94    3.35
   9   6  -3   54.53   17.84
  -9  -6   3   62.23    8.97
   9   6  -2  117.69   33.66
  -9  -6   2  122.84    8.98
   9   6  -1    5.77    6.23
  -9  -6   1    4.96    4.87
   9   6   0    8.46    4.63
  -9  -6   0    3.60    4.60
   9   6   1   46.94   13.81
  -9  -6  -1   36.70    9.22
   9   6   2  235.89   45.39
  -9  -6  -2  275.75   22.81
   9   6   3  100.75   33.68
  -9  -6  -3  129.90    9.96
   9   6   4   -2.16    8.11
  -9  -6  -4    7.33    5.40
   9   6   5   12.72    7.83
  -9  -6  -5    6.11    5.78
   9   6   6   92.54   25.50
  -9  -6  -6  122.84   10.80
   9   6   7  430.50   16.21
  -9  -6  -7  430.58   23.89
  -9  -6  -8   18.42    7.83
   9   6   9    8.45    4.93
   9   6  10    3.09    4.43
   9   6  11    7.55    5.71
   9   6  12    0.98    4.10
  -9  -7   6    3.80    4.84
   9   7  -5   -2.97    9.11
  -9  -7   5    2.36    2.13
   9   7  -4    9.93    6.11
  -9  -7   4    3.99    4.38
   9   7  -3   40.87   16.17
  -9  -7   3   54.82    9.02
   9   7  -2   72.39   21.66
  -9  -7   2  103.00    9.80
   9   7  -1   -2.16   10.25
  -9  -7   1    5.43    5.65
   9   7   0   20.21   14.84
  -9  -7   0   33.90   10.67
   9   7   1   34.48   13.52
  -9  -7  -1   29.00    8.19
   9   7   2  462.37   41.78
  -9  -7  -2  508.18   21.78
   9   7   3   25.84    9.47
  -9  -7  -3   42.87    9.57
   9   7   4   19.50    7.65
  -9  -7  -4    9.10    6.19
   9   7   5   11.32    5.52
  -9  -7  -5    1.92    6.05
   9   7   6   21.79   12.53
  -9  -7  -6   39.70    7.55
   9   7   7   -2.57    7.11
  -9  -7  -7    1.72    4.10
  -9  -7  -8  237.34   20.64
  -9  -7  -9    3.85    3.68
   9   7  10   41.80   22.10
   9   7  11   36.66   18.04
   9   8  -4    4.44    5.38
  -9  -8   4    2.52    3.28
   9   8  -3   -2.96   10.05
  -9  -8   3    6.42    5.84
   9   8  -2   10.78    8.62
  -9  -8   2    1.21    5.33
   9   8  -1   30.96   11.58
  -9  -8   1   45.56    9.00
   9   8   0   -1.07    8.11
  -9  -8   0   10.55    6.45
   9   8   1   91.74   16.66
  -9  -8  -1   89.02    9.99
   9   8   2    3.26    6.81
  -9  -8  -2   -0.66    5.20
   9   8   3   37.05   12.56
  -9  -8  -3   39.23    8.87
   9   8   4  128.74   15.39
  -9  -8  -4  127.44   11.64
   9   8   5    8.59    8.17
  -9  -8  -5    5.49    5.36
   9   8   6   31.42   10.72
  -9  -8  -6   34.25    8.41
   9   8   7   49.79   12.19
  -9  -8  -7   63.37    9.27
   9   8   8  109.73   15.75
  -9  -8  -8   64.32   23.89
  -9  -8  -9   35.36   16.80
  -9  -8 -10   -0.67    5.93
   9   9  -2   26.95   11.26
  -9  -9   2   40.00    7.81
   9   9  -1  156.68   14.12
  -9  -9   1  167.47    8.64
   9   9   0  241.22   23.94
  -9  -9   0  243.99   25.23
   9   9   1    4.20    8.77
  -9  -9  -1   15.96    9.16
   9   9   2    1.48    8.12
  -9  -9  -2    2.76    3.71
   9   9   3   -4.95    8.60
  -9  -9  -3    4.96    4.42
   9   9   4  -10.68   10.06
  -9  -9  -4    6.97    6.38
   9   9   5  102.26   19.21
  -9  -9  -5  113.14   14.76
   9   9   6   58.78   13.29
  -9  -9  -6   85.96   11.16
   9   9   7   -1.17    6.95
  -9  -9  -7    8.93    8.88
   9   9   8   -1.36    6.15
  -9  -9  -8   11.97    5.42
   9  10   2   -0.63    8.78
   9  10   3   15.05   11.65
   9  10   4   22.13    8.05
   9  10   5   -1.90    7.81
   9  10   6   75.30   14.44
   9  10   7    5.36    4.52
   9  10   8   88.81   12.78
 -10   1   2   61.20    6.97
 -10   1   1   61.10    7.52
 -10   0   4    7.37    5.93
 -10   0   3   12.71    5.73
 -10   0   2    3.46    5.29
 -10   0   1  297.61   12.30
 -10   0   0    7.24    6.91
 -10   0  -1   15.22    3.98
 -10  -1   5   48.60    8.26
 -10  -1   4   42.69    8.97
 -10  -1   3   31.21    7.79
 -10  -1   2    3.13    5.71
 -10  -1   1  139.65   14.13
 -10  -1   0    3.21    4.52
 -10  -1  -1   18.74    5.36
 -10  -1  -2    5.50    3.62
 -10  -2   5   12.60    6.88
 -10  -2   4    5.46    6.43
 -10  -2   3    4.39    6.73
 -10  -2   2    2.79    5.83
 -10  -2   1   10.39    6.84
 -10  -2   0   45.09    8.22
 -10  -2  -1   26.03    7.10
 -10  -2  -2    6.41    5.39
 -10  -2  -3    0.66    3.44
 -10  -3   5   18.44    7.03
 -10  -3   4  123.74   13.62
 -10  -3   3   12.40    6.96
 -10  -3   2   12.38    6.36
 -10  -3   1    0.18    5.07
 -10  -3   0   63.01    7.35
 -10  -3  -1   -4.34    4.46
 -10  -3  -2  138.66    9.17
 -10  -3  -3  210.28    9.87
 -10  -4   5    9.11    9.12
 -10  -4   4   -0.71    6.77
 -10  -4   3  218.30   18.96
 -10  -4   2    9.43    6.95
 -10  -4   2    6.85    3.63
 -10  -4   1   80.37    8.15
 -10  -4   1   79.68    8.59
 -10  -4   0    6.27    4.98
 -10  -4   0    1.41    2.89
 -10  -4  -1   86.59    8.11
 -10  -4  -1   41.66   14.33
 -10  -4  -2   23.38   10.91
 -10  -4  -2   38.78    4.72
 -10  -4  -3   34.96   13.22
 -10  -4  -3   51.21    6.16
 -10  -4  -4   -1.41    2.86
 -10  -4  -4    3.00    3.94
 -10  -4  -5   30.00    4.37
 -10  -4  -6    9.51    2.97
 -10  -4  -7    5.49    3.12
 -10  -4  -8   19.95    3.94
  10   4  10    7.50    4.96
  10   4  11   -4.55    4.02
  10   4  12    9.96    5.25
 -10  -5   6    9.58    5.06
 -10  -5   5   39.90   10.29
 -10  -5   5   16.14    5.20
 -10  -5   4   14.10    9.73
 -10  -5   4    4.89    4.20
 -10  -5   3    2.49    7.05
 -10  -5   3    1.17    1.96
 -10  -5   2  524.84   15.86
 -10  -5   2  603.76   15.37
 -10  -5   1  247.78   13.20
 -10  -5   1  244.65    9.99
 -10  -5   0    3.05    6.02
 -10  -5   0    3.52    3.84
 -10  -5  -1  270.72   18.56
  10   5   2   17.00    7.52
 -10  -5  -2   24.31   10.39
  10   5   3  222.07   35.68
 -10  -5  -3  264.89   13.06
  10   5   4    9.76    5.72
 -10  -5  -4   -3.74    4.10
  10   5   5    0.49    4.22
 -10  -5  -5    0.45    4.01
 -10  -5  -6    7.38    4.04
 -10  -5  -7   81.21    7.14
 -10  -5  -8   -0.14    3.68
 -10  -5  -9   81.01   14.25
  10   5  10    4.49    4.41
  10   5  11    6.78    5.40
  10   5  12   13.80    7.40
 -10  -6   6   12.79    5.59
 -10  -6   5   90.55   10.05
 -10  -6   4    8.59    6.64
 -10  -6   4   16.15    6.17
  10   6  -3   21.95   15.04
 -10  -6   3   27.56    8.09
  10   6  -2   10.79    7.99
 -10  -6   2   22.66    7.08
  10   6  -1   55.76   14.23
 -10  -6   1   64.56    9.29
  10   6   0   29.78    8.72
 -10  -6   0   31.49   16.89
  10   6   1   87.33   15.62
 -10  -6  -1   33.70    5.67
  10   6   2   17.47   10.16
 -10  -6  -2    6.82    3.84
  10   6   3   69.74   32.58
 -10  -6  -3  117.63    6.74
  10   6   4   54.90   17.01
 -10  -6  -4  107.71    9.06
  10   6   5   10.28    5.06
 -10  -6  -5   21.73    6.14
 -10  -6  -6   52.68    6.08
 -10  -6  -7   55.59    7.83
 -10  -6  -8   14.55    6.41
 -10  -6  -9   10.88    4.33
  10   6  11    1.70    5.35
 -10  -7   4   72.45    7.95
  10   7  -3   -0.07    5.12
 -10  -7   3    1.87    4.81
  10   7  -2   11.96    5.41
 -10  -7   2    1.02    4.35
  10   7  -1    6.14    8.27
  10   7   0   71.04   26.10
 -10  -7   0  134.83   16.53
  10   7   1    9.31    7.37
 -10  -7  -1   21.54    7.36
  10   7   2   17.25    7.81
 -10  -7  -2   25.13    8.62
  10   7   3   24.56   10.15
  10   7   4    2.98    5.65
 -10  -7  -4    4.92    5.45
  10   7   5   -0.35    7.32
 -10  -7  -5   -2.05    5.71
  10   7   6   68.73   31.11
 -10  -7  -6  140.74   13.91
 -10  -7  -7   25.50    7.10
 -10  -7  -8  294.34   11.20
 -10  -7  -9    0.43    4.56
 -10  -8   2   77.37    7.84
  10   8  -1   -1.93    8.63
 -10  -8   1    7.39    6.38
  10   8   0    1.88    7.35
 -10  -8   0    3.93    5.07
  10   8   1   64.73   26.17
 -10  -8  -1   87.25   14.05
  10   8   2    3.98    4.74
 -10  -8  -2    4.45    5.61
  10   8   3   10.76   12.61
 -10  -8  -3    4.21    5.62
  10   8   4   36.25   11.40
 -10  -8  -4   44.63    8.11
  10   8   5   56.93   21.32
 -10  -8  -5  103.35   10.08
  10   8   6   65.80   15.20
 -10  -8  -6   70.07    9.53
 -10  -8  -7    2.86    5.52
 -10  -8  -8   10.29    5.99
  10   9   1   29.00    9.42
  10   9   2   38.06   19.59
  10   9   3    0.85    8.34
  10   9   4   32.19    8.54
  10   9   5    2.71    7.82
  10   9   6   28.41   10.07
  10   9   7    3.49    6.16
 -11  -1   0   -0.78    4.33
 -11  -2   2   41.96    8.01
 -11  -2   1   16.21    6.29
 -11  -2   0    0.15    3.64
 -11  -2  -1    6.94    5.12
 -11  -3   2   22.25    7.53
 -11  -3   1   13.03    4.56
 -11  -3   0    6.19    4.52
 -11  -3  -1   13.32    5.52
 -11  -3  -2    4.91    4.90
 -11  -4   2  200.69   11.25
 -11  -4   1   29.36    7.91
 -11  -4   0    4.36    4.47
 -11  -4  -1    6.66    4.17
 -11  -4  -2    5.60    5.35
 -11  -5   2   -6.46    5.74
 -11  -5   1    9.09    7.94
 -11  -5   0  272.93   12.83
 -11  -5  -1    3.15    2.94
 -11  -5  -2   -1.25    3.90
 -11  -5  -4   29.64   15.52
 -11  -5  -5   32.62    4.99
 -11  -5  -7   22.29    4.57
 -11  -5  -8   11.96    4.24
 -11  -5  -9   18.34    6.75
 -11  -6   3    7.54    4.91
 -11  -6   2    1.03    2.89
 -11  -6   1   88.75   10.16
 -11  -6   1   78.60    7.40
 -11  -6   0    4.99    5.87
 -11  -6   0    4.18    3.69
 -11  -6  -1    8.92    4.87
 -11  -6  -2  175.03    8.10
  11   6   3    4.97    4.36
 -11  -6  -3    4.31    4.02
  11   6   4    1.37    3.38
 -11  -6  -4   -0.97    4.04
 -11  -6  -5    2.25    3.79
 -11  -6  -6   52.00    6.81
 -11  -6  -7   -0.43    3.58
 -11  -6  -8   14.92    5.10
 -11  -6  -9    7.92    4.54
 -11  -7   2    8.72    4.06
 -11  -7   1   -1.15    3.98
  11   7   0   81.63   32.17
 -11  -7   0  130.19   18.02
  11   7   1   60.01   30.50
 -11  -7  -1  119.47   13.63
  11   7   2   -3.83    7.55
 -11  -7  -2    4.76    4.07
  11   7   3    4.53    6.93
 -11  -7  -3    8.19    5.52
  11   7   4   -0.52    5.30
 -11  -7  -4    2.61    1.95
 -11  -7  -5    2.90    4.20
 -11  -7  -6   73.56    7.54
  11   8   2   24.78   12.11
  11   8   3    9.74    6.78
  11   8   4   -3.81    5.58
  11   8   5   20.21    8.78
;
_shelx_hkl_checksum     94244
_shelx_res_file
;
    shelxl.res created by SHELXL-2014/7
TITL 0731PTZC2C6H4NO2
CELL  0.71075 8.18910 8.24170 12.81250 81.63190 81.39350 66.64880
ZERR  2 0.00150 0.00150 0.00300 0.00940 0.00960 0.00780
LATT 1
SFAC C H N O S
UNIT 40 24 4 4 2
SHEL 99999.000000 0.840885
L.S. 5
FMAP 2
PLAN 5
WPDB -2
HTAB
BOND $H
CONF
LIST 4
TEMP -179.8
ACTA
SIZE 0.121 0.147 0.052
WGHT    0.053700    0.209800
FVAR       1.54018
S1    5   -0.189670    1.420620    0.103636    11.00000    0.03951    0.01579 =
         0.02879    0.00428   -0.00612   -0.00842
O1    4    0.679492   -0.061789    0.415404    11.00000    0.03301    0.02439 =
         0.06135    0.00942   -0.01190    0.00059
O2    4    0.506551   -0.108298    0.320622    11.00000    0.04782    0.01521 =
         0.07343   -0.00536   -0.00835   -0.00772
N1    3   -0.020030    1.045120    0.211615    11.00000    0.02635    0.01295 =
         0.02355   -0.00029   -0.00261   -0.00336
N2    3    0.558962   -0.008879    0.356705    11.00000    0.02716    0.01674 =
         0.04810    0.00113    0.00460   -0.00199
C1    1   -0.133120    1.063584    0.131708    11.00000    0.01901    0.01944 =
         0.02111   -0.00091    0.00215   -0.00521
C2    1   -0.152971    0.917176    0.103499    11.00000    0.02450    0.01815 =
         0.02988   -0.00042    0.00140   -0.00568
AFIX  43
H2    2   -0.096238    0.803967    0.140289    11.00000   -1.20000
AFIX   0
C3    1   -0.254410    0.933261    0.022358    11.00000    0.02622    0.02633 =
         0.03272   -0.00563    0.00238   -0.01133
AFIX  43
H3    2   -0.263389    0.830860    0.002221    11.00000   -1.20000
AFIX   0
C4    1   -0.342943    1.098930   -0.029538    11.00000    0.02214    0.03327 =
         0.02716   -0.00330   -0.00047   -0.00983
AFIX  43
H4    2   -0.413369    1.110705   -0.084865    11.00000   -1.20000
AFIX   0
C5    1   -0.327557    1.246957    0.000173    11.00000    0.02126    0.02379 =
         0.02599    0.00260    0.00072   -0.00331
AFIX  43
H5    2   -0.390311    1.360819   -0.034064    11.00000   -1.20000
AFIX   0
C6    1   -0.222011    1.231461    0.079080    11.00000    0.02349    0.01866 =
         0.02279   -0.00118    0.00225   -0.00551
C7    1   -0.138449    1.361719    0.236454    11.00000    0.02214    0.01835 =
         0.02507    0.00067   -0.00106   -0.00737
C8    1   -0.175975    1.496994    0.300863    11.00000    0.02531    0.01518 =
         0.03562   -0.00126    0.00135   -0.00672
AFIX  43
H8    2   -0.237796    1.616921    0.274817    11.00000   -1.20000
AFIX   0
C9    1   -0.124146    1.458404    0.402243    11.00000    0.02976    0.02378 =
         0.03141   -0.00828    0.00255   -0.01310
AFIX  43
H9    2   -0.148980    1.551496    0.445437    11.00000   -1.20000
AFIX   0
C10   1   -0.035525    1.282898    0.440858    11.00000    0.03279    0.02515 =
         0.02739   -0.00121   -0.00283   -0.01219
AFIX  43
H10   2    0.002639    1.255815    0.510009    11.00000   -1.20000
AFIX   0
C11   1   -0.002828    1.147024    0.378085    11.00000    0.02607    0.01737 =
         0.02683    0.00155   -0.00190   -0.00676
AFIX  43
H11   2    0.055167    1.027003    0.405318    11.00000   -1.20000
AFIX   0
C12   1   -0.054053    1.185034    0.276141    11.00000    0.02070    0.01552 =
         0.02594   -0.00236    0.00156   -0.00545
C13   1    0.088222    0.878080    0.244055    11.00000    0.02572    0.01812 =
         0.02123    0.00022   -0.00082   -0.00685
C14   1    0.183847    0.726457    0.264604    11.00000    0.02702    0.01830 =
         0.02283   -0.00181   -0.00215   -0.00672
C15   1    0.288394    0.541648    0.284805    11.00000    0.02131    0.01656 =
         0.02296    0.00040    0.00253   -0.00518
C16   1    0.408072    0.478331    0.362598    11.00000    0.02568    0.02025 =
         0.02899   -0.00363   -0.00048   -0.00743
AFIX  43
H16   2    0.426670    0.559852    0.400103    11.00000   -1.20000
AFIX   0
C17   1    0.499140    0.298238    0.385096    11.00000    0.02220    0.02303 =
         0.03023    0.00158   -0.00341   -0.00450
AFIX  43
H17   2    0.580176    0.254821    0.437937    11.00000   -1.20000
AFIX   0
C18   1    0.470280    0.182477    0.329414    11.00000    0.02047    0.01423 =
         0.03384   -0.00033    0.00259   -0.00206
C19   1    0.358226    0.239776    0.249357    11.00000    0.02445    0.01944 =
         0.03086   -0.00595    0.00299   -0.00734
AFIX  43
H19   2    0.343600    0.156961    0.210954    11.00000   -1.20000
AFIX   0
C20   1    0.268079    0.420181    0.226532    11.00000    0.02411    0.02092 =
         0.02563   -0.00204   -0.00070   -0.00658
AFIX  43
H20   2    0.191931    0.462327    0.171124    11.00000   -1.20000
AFIX   0
HKLF 4
REM  0731PTZC2C6H4NO2
REM R1 =  0.0373 for    2234 Fo > 4sig(Fo)  and  0.0476 for all    2701 data
REM    226 parameters refined using      0 restraints
END
WGHT      0.0537      0.2099
REM Instructions for potential hydrogen bonds
EQIV $1 x-1, y+2, z
HTAB C8 O2_$1
REM Highest difference peak  0.238,  deepest hole -0.224,  1-sigma level  0.049
Q1    1  -0.4415  1.1347 -0.1434  11.00000  0.05    0.24
Q2    1  -0.1977  1.3856  0.1980  11.00000  0.05    0.23
Q3    1  -0.1614  1.3979  0.2623  11.00000  0.05    0.22
Q4    1  -0.1997  1.4131  0.2789  11.00000  0.05    0.21
Q5    1   0.2504  0.4797  0.2737  11.00000  0.05    0.21
;
_shelx_res_checksum     66260
