# Supplementary material for: 10-[(4-Nitro­phen­yl)ethyn­yl]-10H-pheno­thia­zine
Source: IUCrdata. 2022 Oct 27;7(Pt 9):x220942. doi: 10.1107/S2414314622009427 (PMC9635434; doi:10.1107/S2414314622009427)
Supplement: Supplementary file 2 [file x-07-x220942-Isup2.hkl]

data_I                                                                          
_shelx_title ' 0731PTZC2C6H4NO2'                                                
_shelx_refln_list_code          4                                               
_shelx_F_calc_maximum       71.12                                               
_exptl_crystal_F_000       356.00                                               
_reflns_d_resolution_high  0.8410                                               
                                                                                
loop_                                                                           
 _space_group_symop_operation_xyz                                               
 'x, y, z'                                                                      
 '-x, -y, -z'                                                                   
                                                                                
_cell_length_a     8.1891                                                       
_cell_length_b     8.2417                                                       
_cell_length_c    12.8125                                                       
_cell_angle_alpha  81.632                                                       
_cell_angle_beta   81.394                                                       
_cell_angle_gamma  66.649                                                       
                                                                                
_shelx_F_squared_multiplier     1.000                                           
                                                                                
loop_                                                                           
 _refln_index_h                                                                 
 _refln_index_k                                                                 
 _refln_index_l                                                                 
 _refln_F_squared_calc                                                          
 _refln_F_squared_meas                                                          
 _refln_F_squared_sigma                                                         
 _refln_observed_status                                                         
   1   0   0        322.79        322.82         2.67 o                         
   2   0   0         43.55         47.01         1.93 o                         
   3   0   0        460.70        445.54         3.65 o                         
   4   0   0         76.12         68.89         1.68 o                         
   5   0   0          7.21          5.04         0.67 o                         
   6   0   0        554.90        550.69        11.39 o                         
   7   0   0          1.19          0.63         1.37 o                         
   8   0   0          2.34          1.01         2.09 o                         
  -8   1   0         14.95         18.48         4.20 o                         
  -7   1   0         57.68         57.87         3.62 o                         
  -6   1   0         70.01         63.00         2.73 o                         
  -5   1   0        136.84        129.22         2.77 o                         
  -4   1   0         60.81         55.92         0.79 o                         
  -3   1   0        467.86        433.87         6.59 o                         
  -2   1   0         73.28         53.69         2.70 o                         
  -1   1   0       1995.69       2078.16        38.42 o                         
   0   1   0        404.70        428.92         5.03 o                         
   1   1   0        820.95        822.32         5.89 o                         
   3   1   0       1695.66       1678.85         8.62 o                         
   4   1   0        123.16        116.30         3.78 o                         
   5   1   0        341.79        333.57         3.18 o                         
   6   1   0        247.01        259.55         2.53 o                         
   7   1   0         47.76         48.89         2.43 o                         
   8   1   0         54.67         53.05         1.56 o                         
   9   1   0         16.70         17.17         3.93 o                         
  -7   2   0        550.10        622.11        20.51 o                         
  -6   2   0         37.46         34.26         3.01 o                         
  -5   2   0         23.80         25.18         3.03 o                         
  -4   2   0        677.01        751.98        20.62 o                         
  -3   2   0        437.53        426.53         7.46 o                         
  -2   2   0         89.56         96.41         5.59 o                         
  -1   2   0       1054.44       1068.38         6.43 o                         
   0   2   0       1406.11       1369.35         6.91 o                         
   1   2   0        825.21        799.38         6.28 o                         
   2   2   0       1308.67       1322.86        16.75 o                         
   3   2   0          9.50          5.40         0.97 o                         
   4   2   0        273.49        259.04         2.93 o                         
   5   2   0        179.14        152.95         5.61 o                         
   6   2   0          2.17         -0.32         0.92 o                         
   7   2   0         66.13         66.18         3.37 o                         
   8   2   0         16.73         13.78         2.42 o                         
   9   2   0          0.31         -0.92         2.52 o                         
  -7   3   0          5.53          0.01         2.18 o                         
  -6   3   0          0.57          1.55         2.08 o                         
  -5   3   0        107.75        106.82         3.75 o                         
  -4   3   0         63.56         57.84         3.52 o                         
  -3   3   0        124.05        141.42         5.66 o                         
  -2   3   0        234.92        233.25         2.48 o                         
  -1   3   0          3.81          1.30         0.50 o                         
   0   3   0        431.10        509.61         5.56 o                         
   1   3   0         13.85         11.89         1.19 o                         
   2   3   0        449.26        401.77         3.20 o                         
   3   3   0        394.66        405.61         3.22 o                         
   4   3   0         65.13         60.06         2.88 o                         
   5   3   0        281.27        289.92         4.86 o                         
   6   3   0         25.10         30.06         2.39 o                         
   7   3   0         34.51         34.74         3.26 o                         
   8   3   0          4.34          4.67         1.76 o                         
   9   3   0          1.63          0.62         0.96 o                         
  -6   4   0          1.85         -0.09         2.34 o                         
  -5   4   0         15.10         13.70         2.77 o                         
  -4   4   0         26.32         31.34         3.01 o                         
  -3   4   0         16.62         16.55         3.16 o                         
  -2   4   0         22.88         24.22         0.80 o                         
  -1   4   0        141.63        142.40         1.56 o                         
   0   4   0         67.13         85.50         3.10 o                         
   1   4   0        952.49        974.91        24.20 o                         
   2   4   0        235.56        254.30         4.08 o                         
   3   4   0        794.49        886.57         9.85 o                         
   4   4   0          7.16          5.44         1.63 o                         
   5   4   0        203.38        209.05        10.29 o                         
   6   4   0         34.07         32.11         3.17 o                         
   7   4   0         13.17         14.52         1.95 o                         
   8   4   0         29.78         30.08         3.21 o                         
   9   4   0         96.72        111.66         4.02 o                         
  -5   5   0         61.16         69.03         5.00 o                         
  -4   5   0        133.08        137.95         3.82 o                         
  -3   5   0         16.96         15.53         3.18 o                         
  -2   5   0        344.95        347.96         7.92 o                         
  -1   5   0          7.24          5.34         0.99 o                         
   0   5   0         42.42         29.38         1.92 o                         
   1   5   0        146.87        153.93         2.98 o                         
   2   5   0         29.17         25.08         1.93 o                         
   3   5   0         64.06         55.00         4.82 o                         
   4   5   0         28.75         21.35         2.38 o                         
   5   5   0        144.25        136.44         3.13 o                         
   6   5   0         27.44         27.94         3.56 o                         
   7   5   0        107.58        105.31         2.97 o                         
   8   5   0         79.76         87.22         4.91 o                         
   9   5   0          0.48          0.66         1.42 o                         
  -4   6   0         25.31         21.18         3.94 o                         
  -3   6   0          0.59          4.39         2.12 o                         
  -2   6   0        449.47        423.98         7.82 o                         
  -1   6   0         37.77         33.12         2.08 o                         
   0   6   0        624.48        623.36         8.50 o                         
   1   6   0        211.97        213.83         3.15 o                         
   2   6   0       1074.18       1114.21         9.04 o                         
   3   6   0         53.30         47.42         4.16 o                         
   4   6   0         21.74         20.81         3.65 o                         
   5   6   0          4.99          5.30         1.96 o                         
   6   6   0         61.05         61.56         3.40 o                         
   7   6   0         21.19         22.16         4.18 o                         
   8   6   0         27.27         28.06         4.73 o                         
   9   6   0          5.26          2.54         1.38 o                         
  -3   7   0         29.08         31.75         3.82 o                         
  -2   7   0          0.09          3.58         2.22 o                         
  -1   7   0         52.07         51.59         2.77 o                         
   0   7   0         26.19         24.38         1.90 o                         
   1   7   0         14.47         10.38         1.82 o                         
   2   7   0         99.45        100.00         3.10 o                         
   3   7   0         27.64         25.46         2.61 o                         
   4   7   0        529.26        561.08        13.41 o                         
   5   7   0         79.03         78.69         4.48 o                         
   6   7   0          0.92         -0.83         2.26 o                         
   7   7   0         61.13         57.39         4.03 o                         
   8   7   0          1.92          0.35         1.52 o                         
  -1   8   0         63.32         60.33         5.14 o                         
   0   8   0         43.40         35.57         3.05 o                         
   1   8   0          9.03          4.45         1.49 o                         
   2   8   0        162.52        165.71         4.30 o                         
   3   8   0         26.39         24.47         2.79 o                         
   4   8   0        318.50        330.22        18.79 o                         
   5   8   0          1.50          0.91         2.06 o                         
   6   8   0        156.19        161.72        10.02 o                         
   7   8   0         44.94         51.63         5.30 o                         
   8   8   0         16.47         18.45         3.01 o                         
   1   9   0         58.24         51.62         5.50 o                         
   2   9   0          5.03          3.74         1.67 o                         
   3   9   0         32.09         23.21         3.27 o                         
   4   9   0         32.91         31.05         3.54 o                         
   5   9   0         17.19          8.62         2.37 o                         
   6   9   0        352.99        371.03         9.00 o                         
  -6  -9   1         42.95         36.85         4.24 o                         
  -5  -9   1        108.66        122.86         8.22 o                         
  -4  -9   1        106.40        111.64         4.79 o                         
  -3  -9   1        174.17        171.62         6.68 o                         
  -2  -9   1          2.73          4.80         1.97 o                         
  -1  -9   1          2.38          2.42         2.44 o                         
  -7  -8   1          2.78          4.38         2.76 o                         
  -6  -8   1        168.13        174.79         8.06 o                         
  -5  -8   1        374.18        398.13         5.38 o                         
  -4  -8   1         83.68         82.61         6.56 o                         
  -3  -8   1        189.88        183.48         5.70 o                         
  -2  -8   1        359.50        356.97         8.27 o                         
  -1  -8   1         41.87         44.94         3.67 o                         
   0  -8   1         17.04         12.50         4.97 o                         
   1  -8   1        106.51        111.73         7.98 o                         
  -8  -7   1          0.70          1.41         1.67 o                         
  -7  -7   1        109.49        106.60         6.50 o                         
  -6  -7   1         17.15         17.25         3.22 o                         
  -5  -7   1          5.97          5.16         3.56 o                         
  -4  -7   1          8.06          3.99         2.16 o                         
  -3  -7   1         62.13         64.10         2.66 o                         
  -2  -7   1        205.06        200.44         5.13 o                         
  -1  -7   1          2.21          3.72         1.70 o                         
   0  -7   1         38.98         36.21         2.67 o                         
   1  -7   1          3.69          2.33         0.97 o                         
   2  -7   1          0.58         -0.61         2.10 o                         
   3  -7   1         85.59         82.91         5.54 o                         
  -9  -6   1          8.10          2.24         1.62 o                         
  -8  -6   1          2.94          3.48         1.56 o                         
  -7  -6   1         19.25         22.31         4.46 o                         
  -6  -6   1         45.19         44.72         3.81 o                         
  -5  -6   1        323.56        335.36         8.98 o                         
  -4  -6   1          8.85          4.83         1.77 o                         
  -3  -6   1         89.56         86.59         2.61 o                         
  -2  -6   1        518.80        526.08         6.25 o                         
  -1  -6   1         87.09         94.86         8.25 o                         
   0  -6   1        175.12        182.12         3.35 o                         
   1  -6   1          6.82         11.24         1.86 o                         
   2  -6   1         18.22         15.23         2.25 o                         
   3  -6   1         56.60         51.57         3.24 o                         
   4  -6   1         11.83         13.16         3.79 o                         
  -9  -5   1          0.24         -0.56         1.98 o                         
  -8  -5   1          2.49          2.38         1.37 o                         
  -7  -5   1         25.15         27.71         2.88 o                         
  -6  -5   1          0.43         -1.08         1.85 o                         
  -5  -5   1         11.09          8.92         3.05 o                         
  -4  -5   1         63.99         67.02         7.03 o                         
  -3  -5   1        432.53        432.34         9.28 o                         
  -2  -5   1         99.66        100.21         2.01 o                         
  -1  -5   1        206.10        200.16         5.13 o                         
   0  -5   1        431.69        452.51         9.25 o                         
   1  -5   1          6.37          8.84         1.74 o                         
   2  -5   1         29.14         20.60         1.94 o                         
   3  -5   1          2.66          2.43         0.56 o                         
   4  -5   1          3.22          2.51         1.88 o                         
   5  -5   1        246.06        269.51        12.12 o                         
  -9  -4   1         75.90         64.80         3.26 o                         
  -8  -4   1        140.50        137.62         5.84 o                         
  -7  -4   1          0.93         -0.01         1.24 o                         
  -6  -4   1         91.46         90.80         3.36 o                         
  -5  -4   1        968.63       1092.56        24.41 o                         
  -4  -4   1        626.23        656.48        11.19 o                         
  -3  -4   1        735.84        809.60         9.82 o                         
  -2  -4   1         26.45         29.14         2.21 o                         
  -1  -4   1         22.35         28.02         1.53 o                         
   0  -4   1       1793.56       1929.27        19.37 o                         
   1  -4   1         25.42         25.78         0.91 o                         
   2  -4   1        437.77        429.36         6.79 o                         
   3  -4   1        127.41        113.39         3.26 o                         
   4  -4   1         25.22         24.28         2.55 o                         
   5  -4   1         18.66         17.84         3.08 o                         
   6  -4   1         26.29         18.13         2.79 o                         
  -9  -3   1         52.60         56.20         3.01 o                         
  -8  -3   1         11.82          8.62         3.65 o                         
  -7  -3   1        857.60        928.84         6.55 o                         
  -6  -3   1        469.30        496.39         6.69 o                         
  -5  -3   1        101.38        106.74         5.96 o                         
  -4  -3   1        123.95        112.40         3.62 o                         
  -3  -3   1        311.14        294.69         4.44 o                         
  -2  -3   1         45.32         44.76         3.18 o                         
  -1  -3   1       1735.74       1772.61        10.07 o                         
   0  -3   1          0.05          0.13         0.63 o                         
   1  -3   1       1243.42       1525.30        16.10 o                         
   2  -3   1        584.00        596.56         8.37 o                         
   3  -3   1         70.32         76.44         3.76 o                         
   4  -3   1          1.37          0.59         1.77 o                         
   5  -3   1        582.17        615.94        15.39 o                         
   6  -3   1        175.28        177.22         5.19 o                         
   7  -3   1          4.68          2.00         1.86 o                         
  -9  -2   1          7.44          6.63         3.66 o                         
  -8  -2   1         14.89         14.62         2.15 o                         
  -7  -2   1         92.24         89.23         2.54 o                         
  -6  -2   1         15.31         16.14         1.99 o                         
  -5  -2   1        844.29        872.62         9.15 o                         
  -3  -2   1        564.66        566.51         4.05 o                         
  -2  -2   1         40.34         31.21         1.42 o                         
  -1  -2   1         24.61         22.27         1.79 o                         
   0  -2   1        992.35       1041.36         5.55 o                         
   1  -2   1       3023.39       3267.17        21.33 o                         
   2  -2   1       2331.14       2712.06        45.23 o                         
   3  -2   1         95.41        104.32         2.20 o                         
   4  -2   1        237.87        220.95         6.83 o                         
   5  -2   1          0.72         -0.43         1.75 o                         
   6  -2   1         85.66         90.35         3.28 o                         
   7  -2   1         99.41        107.43         5.74 o                         
  -9  -1   1         48.27         45.63         3.90 o                         
  -8  -1   1          3.15          2.44         1.13 o                         
  -7  -1   1        131.21        139.34         3.13 o                         
  -6  -1   1         43.33         43.51         1.88 o                         
  -5  -1   1        541.98        555.14        13.26 o                         
  -4  -1   1        690.76        651.02        35.14 o                         
  -3  -1   1          0.08         -0.25         0.70 o                         
  -2  -1   1        831.00        786.31         4.93 o                         
  -1  -1   1       1451.15       1480.07        10.22 o                         
   0  -1   1       2766.40       2832.79        16.01 o                         
   1  -1   1         11.23          9.48         1.10 o                         
   2  -1   1         99.21         94.03         1.48 o                         
   3  -1   1        255.46        229.47         2.59 o                         
   4  -1   1        111.72        117.00         2.08 o                         
   5  -1   1        380.21        378.49         2.82 o                         
   6  -1   1         92.43         91.62         1.78 o                         
   7  -1   1         10.25          8.55         2.12 o                         
   8  -1   1        784.03        859.86         8.98 o                         
  -8   0   1         51.03         56.67         4.37 o                         
  -7   0   1        263.16        284.08         2.84 o                         
  -6   0   1          4.89          3.95         1.05 o                         
  -5   0   1        252.18        242.86         4.68 o                         
  -4   0   1         18.86         17.94         0.86 o                         
  -3   0   1        389.96        358.96         5.13 o                         
  -1   0   1          1.85          2.94         0.78 o                         
   0   0   1         17.22         11.54         0.97 o                         
   1   0   1       1653.31       1689.50        19.12 o                         
   2   0   1        270.75        252.90         2.67 o                         
   3   0   1          0.17          0.43         0.37 o                         
   4   0   1        574.73        586.67         4.34 o                         
   5   0   1         40.95         38.94         0.97 o                         
   6   0   1         31.78         29.11         1.84 o                         
   7   0   1         29.15         27.81         3.66 o                         
   8   0   1          7.64          3.57         3.06 o                         
  -8   1   1         16.46         16.28         4.04 o                         
  -7   1   1          5.07          5.42         2.79 o                         
  -6   1   1         11.93          9.36         2.11 o                         
  -4   1   1        446.10        458.20        10.99 o                         
  -3   1   1          0.64          0.43         0.37 o                         
  -2   1   1        806.31        784.39         4.93 o                         
  -1   1   1        881.92        873.27         9.74 o                         
   0   1   1       1085.78       1085.37         8.79 o                         
   1   1   1       1543.71       1525.87        24.54 o                         
   2   1   1       5057.37       5003.70        54.95 o                         
   3   1   1        116.59        122.72         1.99 o                         
   4   1   1        112.65        109.21         2.76 o                         
   5   1   1         42.48         37.46         1.00 o                         
   6   1   1        306.07        313.82         5.16 o                         
   7   1   1        106.57        104.87         2.59 o                         
   8   1   1         26.26         27.43         1.29 o                         
   9   1   1          0.96          1.13         2.16 o                         
  -7   2   1        178.23        198.25         8.54 o                         
  -6   2   1        119.77        117.00         4.25 o                         
  -5   2   1        112.49        106.47         4.37 o                         
  -4   2   1         18.32         19.54         2.52 o                         
  -3   2   1       2182.37       2432.20        29.66 o                         
  -2   2   1         32.41         34.62         1.49 o                         
  -1   2   1         21.91         23.38         0.84 o                         
   0   2   1        975.49       1016.59         5.49 o                         
   1   2   1       1032.78       1038.68         5.87 o                         
   2   2   1        113.62         90.28         1.97 o                         
   3   2   1        383.60        386.65         3.11 o                         
   4   2   1         15.19          8.43         1.06 o                         
   5   2   1        391.93        424.38         5.29 o                         
   6   2   1          1.51          1.87         1.10 o                         
   7   2   1         44.15         47.96         2.21 o                         
   8   2   1         19.80         21.25         1.66 o                         
   9   2   1          6.34          4.53         2.53 o                         
  -7   3   1         70.95         70.43         9.84 o                         
  -6   3   1          0.11          2.68         2.95 o                         
  -5   3   1        120.88        121.47         4.10 o                         
  -4   3   1          8.35          8.48         2.19 o                         
  -3   3   1         52.94         59.03         3.74 o                         
  -2   3   1        799.09        832.14        12.54 o                         
  -1   3   1       1494.47       1640.01        13.26 o                         
   0   3   1         38.70         37.80         1.06 o                         
   1   3   1         22.38         19.87         3.86 o                         
   2   3   1         11.22          8.51         1.14 o                         
   3   3   1       1171.09       1261.52         7.79 o                         
   4   3   1          6.60          4.59         1.37 o                         
   5   3   1        391.04        381.26         4.64 o                         
   6   3   1         15.04         14.39         1.84 o                         
   7   3   1         24.70         25.93         2.24 o                         
   8   3   1         48.58         52.20         1.95 o                         
   9   3   1          6.69          3.42         1.37 o                         
  -6   4   1         93.14         94.59         6.05 o                         
  -5   4   1          5.51          9.14         2.44 o                         
  -4   4   1        112.55        124.20         4.74 o                         
  -3   4   1        152.11        152.35         4.46 o                         
  -2   4   1          0.51          0.37         0.42 o                         
  -1   4   1         48.80         47.04         0.99 o                         
   0   4   1        150.08        142.68         2.73 o                         
   1   4   1        398.43        417.09         6.69 o                         
   2   4   1        491.72        525.84        20.99 o                         
   3   4   1        122.56        111.56         3.18 o                         
   4   4   1       1471.08       1572.76        14.03 o                         
   5   4   1         28.25         31.01         5.78 o                         
   6   4   1        108.70        105.36         5.55 o                         
   7   4   1        217.90        216.29         6.27 o                         
   8   4   1         77.19         73.36         6.59 o                         
   9   4   1          8.55          9.35         2.60 o                         
  -5   5   1          1.02         -0.97         2.54 o                         
  -4   5   1        114.48        124.56         4.37 o                         
  -3   5   1         43.38         34.27         3.13 o                         
  -2   5   1         29.24         25.99         1.21 o                         
  -1   5   1        273.52        275.77         2.21 o                         
   0   5   1         28.09         22.75         1.39 o                         
   1   5   1        325.98        315.67         4.79 o                         
   2   5   1          4.16          6.43         1.96 o                         
   3   5   1         23.84         16.36         1.83 o                         
   4   5   1         28.94         45.42         2.41 o                         
   5   5   1          3.69          1.81         2.08 o                         
   6   5   1        557.48        598.89         6.69 o                         
   7   5   1        102.66         98.51         6.68 o                         
   8   5   1        136.23        147.55         4.89 o                         
   9   5   1        393.31        448.93        17.09 o                         
  -4   6   1         68.12         58.15         4.77 o                         
  -3   6   1         33.39         35.68         2.77 o                         
  -2   6   1         39.87         39.40         3.29 o                         
  -1   6   1        123.04        115.49         4.53 o                         
   0   6   1       1634.32       1720.74        14.11 o                         
   1   6   1         39.70         39.64         3.24 o                         
   2   6   1         63.34         61.00         4.47 o                         
   3   6   1        465.16        473.71         5.91 o                         
   4   6   1        112.95        121.14         3.70 o                         
   5   6   1          8.45          4.42         1.89 o                         
   6   6   1        132.74        125.44         4.90 o                         
   7   6   1          8.86          4.82         1.95 o                         
   8   6   1         39.37         32.87         5.61 o                         
   9   6   1         19.90         17.04         3.23 o                         
  -3   7   1          7.41          7.56         2.72 o                         
  -2   7   1        180.59        183.84         7.65 o                         
  -1   7   1         57.07         48.45         6.07 o                         
   0   7   1        199.91        189.58         4.46 o                         
   1   7   1        412.52        421.10        11.53 o                         
   2   7   1       1643.02       1740.59        29.31 o                         
   3   7   1         94.53         86.41         5.73 o                         
   4   7   1        279.98        288.07         6.94 o                         
   5   7   1        245.79        241.64         6.95 o                         
   6   7   1         17.33         16.34         2.62 o                         
   7   7   1          2.05          0.51         1.16 o                         
   8   7   1        143.37        159.18         6.32 o                         
  -2   8   1          3.73          2.32         3.26 o                         
  -1   8   1         45.03         45.50         8.29 o                         
   0   8   1        180.54        180.92         5.33 o                         
   1   8   1         68.04         63.73        11.02 o                         
   2   8   1          2.63          0.55         1.80 o                         
   3   8   1          0.04         -0.15         1.98 o                         
   4   8   1        793.35        865.22        16.60 o                         
   5   8   1         52.47         58.42         4.54 o                         
   6   8   1        276.00        281.21         8.14 o                         
   7   8   1          5.47          7.05         2.84 o                         
   8   8   1          1.71          1.80         1.49 o                         
   1   9   1         36.15         43.44         3.30 o                         
   2   9   1        163.45        166.46         8.15 o                         
   3   9   1          2.15          1.05         2.49 o                         
   4   9   1         11.55          8.68         3.21 o                         
   5   9   1         49.94         60.72         5.96 o                         
   6   9   1          2.54          0.97         1.75 o                         
  -5  -9   2          3.61          1.68         2.88 o                         
  -4  -9   2          3.22          3.61         4.65 o                         
  -3  -9   2         57.16         53.79         6.30 o                         
  -2  -9   2          0.34          0.82         0.85 o                         
  -1  -9   2         35.70         35.29         3.65 o                         
  -7  -8   2         78.95         78.44         9.47 o                         
  -6  -8   2         57.15         56.70         6.32 o                         
  -5  -8   2         77.68         82.06         5.36 o                         
  -4  -8   2        250.77        262.06         5.86 o                         
  -3  -8   2          0.24          4.26         3.31 o                         
  -2  -8   2         17.86         12.53         2.77 o                         
  -1  -8   2        132.50        126.15         4.11 o                         
   0  -8   2          1.73          0.81         1.27 o                         
   1  -8   2         31.52         22.55         3.74 o                         
  -8  -7   2          0.17          1.04         1.71 o                         
  -7  -7   2         52.15         59.30         4.86 o                         
  -6  -7   2         50.26         40.24         7.91 o                         
  -5  -7   2        128.72        133.67         9.55 o                         
  -4  -7   2        212.28        224.58         4.61 o                         
  -3  -7   2        525.22        551.44        12.20 o                         
  -2  -7   2         82.15         78.52         4.16 o                         
  -1  -7   2         22.59         26.45         2.29 o                         
   0  -7   2         89.48         71.60         4.47 o                         
   1  -7   2        466.48        448.56         9.01 o                         
   2  -7   2          0.55          1.05         1.59 o                         
   3  -7   2         23.44         20.37         4.17 o                         
  -8  -6   2         62.76         49.90         9.46 o                         
  -7  -6   2         97.15         99.60         3.45 o                         
  -6  -6   2          3.71          1.89         2.18 o                         
  -5  -6   2         36.85         36.84         3.27 o                         
  -4  -6   2        617.91        645.50        12.78 o                         
  -3  -6   2          5.92          5.76         2.47 o                         
  -2  -6   2        724.53        756.09         7.21 o                         
  -1  -6   2        334.36        345.76         5.11 o                         
   0  -6   2          1.47          2.27         2.51 o                         
   1  -6   2        163.34        161.70         2.25 o                         
   2  -6   2         48.77         44.87         3.10 o                         
   3  -6   2        130.17        114.64         3.89 o                         
   4  -6   2        221.21        223.42         9.97 o                         
  -9  -5   2         29.59         25.43         3.47 o                         
  -8  -5   2         51.70         50.49         4.41 o                         
  -7  -5   2        216.03        217.88         9.85 o                         
  -6  -5   2         18.46         16.44         2.70 o                         
  -5  -5   2         80.01         71.07         3.32 o                         
  -4  -5   2        197.04        195.23         9.15 o                         
  -3  -5   2          3.09          2.05         2.43 o                         
  -2  -5   2        319.66        325.80         7.18 o                         
  -1  -5   2          1.42          0.88         0.89 o                         
   0  -5   2        294.77        308.15         7.00 o                         
   1  -5   2        127.52        125.76         4.26 o                         
   2  -5   2         18.66         12.89         1.08 o                         
   3  -5   2        535.39        510.55         4.54 o                         
   4  -5   2          0.08         -0.01         1.34 o                         
   5  -5   2         81.91         76.96         4.62 o                         
  -9  -4   2         38.77         32.31         3.09 o                         
  -8  -4   2        132.57        128.70        10.26 o                         
  -7  -4   2        273.35        290.23        13.29 o                         
  -6  -4   2        100.97         98.81         3.82 o                         
  -5  -4   2        872.93        950.61         8.08 o                         
  -4  -4   2         10.80          6.08         1.87 o                         
  -3  -4   2        594.74        596.33         6.31 o                         
  -2  -4   2       1580.50       1783.73        18.01 o                         
  -1  -4   2        116.82        106.63         3.64 o                         
   0  -4   2          0.30          1.51         0.52 o                         
   1  -4   2         77.16         86.66         4.27 o                         
   2  -4   2        311.57        303.70         4.91 o                         
   3  -4   2          6.44          6.02         0.64 o                         
   4  -4   2          4.11          3.91         1.95 o                         
   5  -4   2        253.86        257.33         5.12 o                         
   6  -4   2         28.11         27.39         3.06 o                         
  -9  -3   2        256.47        252.70         6.34 o                         
  -8  -3   2        124.27        129.17         6.78 o                         
  -7  -3   2         42.95         39.33         2.80 o                         
  -6  -3   2         83.10         81.46         3.35 o                         
  -5  -3   2          0.17          1.16         1.50 o                         
  -4  -3   2         55.88         45.46         2.46 o                         
  -3  -3   2         98.87         86.30         2.81 o                         
  -2  -3   2        153.41        140.79         3.27 o                         
  -1  -3   2        400.96        416.98         3.92 o                         
   0  -3   2       2371.73       2563.97        27.97 o                         
   1  -3   2          6.53          2.38         0.62 o                         
   2  -3   2        287.13        366.03         2.57 o                         
   3  -3   2         39.07         33.71         1.27 o                         
   4  -3   2        811.70        898.14        10.80 o                         
   5  -3   2        184.64        185.36         5.55 o                         
   6  -3   2         45.99         48.37         3.58 o                         
   7  -3   2         66.64         70.57         4.34 o                         
  -9  -2   2         11.85         11.39         2.76 o                         
  -8  -2   2         28.13         25.46         4.18 o                         
  -7  -2   2         20.81         20.87         2.67 o                         
  -6  -2   2        333.03        350.20         5.07 o                         
  -5  -2   2        919.67        981.08        29.02 o                         
  -4  -2   2        768.37        861.18        20.49 o                         
  -3  -2   2         20.79         23.31         1.99 o                         
  -2  -2   2        164.58        150.67         2.30 o                         
  -1  -2   2       1534.84       1531.17         7.85 o                         
   0  -2   2        470.22        483.20         2.81 o                         
   1  -2   2        227.22        231.42         2.17 o                         
   2  -2   2       1031.34       1095.04        13.34 o                         
   3  -2   2          1.47          1.37         0.37 o                         
   4  -2   2         27.26         23.71         0.88 o                         
   5  -2   2         35.60         34.64         2.21 o                         
   6  -2   2         78.86         80.53         3.15 o                         
   7  -2   2         76.12         77.91         4.80 o                         
  -9  -1   2         63.61         63.02         5.33 o                         
  -8  -1   2        171.23        175.45         7.11 o                         
  -7  -1   2        206.95        225.25        14.35 o                         
  -6  -1   2         75.35         68.98         2.54 o                         
  -5  -1   2          5.61          5.96         0.71 o                         
  -4  -1   2        172.72        161.81         3.17 o                         
  -3  -1   2         60.51         58.65         1.07 o                         
  -1  -1   2         75.80         68.28         1.21 o                         
   0  -1   2        100.43        103.17         1.76 o                         
   1  -1   2       1289.78       1296.69        13.73 o                         
   2  -1   2        187.33        174.78         1.22 o                         
   3  -1   2         10.69          9.86         1.00 o                         
   4  -1   2          3.52          1.18         0.32 o                         
   5  -1   2          0.31         -0.26         0.29 o                         
   6  -1   2        117.93        115.84         4.91 o                         
   7  -1   2         37.57         33.29         2.94 o                         
   8  -1   2         21.90         18.26         3.03 o                         
  -8   0   2          6.54          5.09         3.12 o                         
  -7   0   2         15.52         13.34         1.67 o                         
  -6   0   2         22.93         22.40         1.92 o                         
  -5   0   2         57.65         56.48         1.76 o                         
  -4   0   2        500.50        494.93        10.27 o                         
  -3   0   2        753.91        770.51         4.77 o                         
  -2   0   2       2714.41       2699.10        13.54 o                         
  -1   0   2       1616.71       1607.45         9.87 o                         
   0   0   2       1576.40       1574.00        10.17 o                         
   1   0   2        139.66        129.13         2.61 o                         
   2   0   2         45.52         40.48         0.94 o                         
   3   0   2         24.48         23.96         0.71 o                         
   4   0   2        941.30        963.34         6.86 o                         
   5   0   2          0.02         -0.33         0.49 o                         
   6   0   2         75.53         75.31         1.79 o                         
   7   0   2          8.58          6.16         0.93 o                         
   8   0   2          0.83          1.07         1.84 o                         
  -8   1   2         70.22         80.18         5.72 o                         
  -7   1   2        131.03        144.05         4.80 o                         
  -6   1   2         22.08         19.66         2.55 o                         
  -5   1   2          4.07          1.87         0.65 o                         
  -4   1   2         70.26         61.59         1.48 o                         
  -3   1   2        291.79        281.58         3.22 o                         
  -2   1   2        172.40        161.30         2.32 o                         
  -1   1   2         34.50         32.03         1.27 o                         
   0   1   2        382.64        360.86         5.03 o                         
   1   1   2        441.95        436.41         3.64 o                         
   2   1   2        196.82        194.29         1.44 o                         
   3   1   2        380.93        372.37         5.60 o                         
   4   1   2        168.93        169.57         3.14 o                         
   5   1   2        369.31        410.93         8.23 o                         
   6   1   2         15.57         11.55         1.15 o                         
   7   1   2         10.09          9.37         1.10 o                         
   8   1   2          7.52          7.99         1.28 o                         
   9   1   2         94.10        101.46         4.29 o                         
  -7   2   2         42.06         33.97         3.77 o                         
  -6   2   2          0.32          0.07         2.26 o                         
  -5   2   2        659.00        708.60        20.57 o                         
  -4   2   2          9.92         12.14         3.70 o                         
  -3   2   2        275.70        289.75         6.28 o                         
  -2   2   2        349.71        293.15         2.98 o                         
  -1   2   2        807.88        772.80         5.50 o                         
   0   2   2         61.13         61.37         1.45 o                         
   1   2   2         39.69         36.36         1.14 o                         
   2   2   2       1058.99       1020.42        12.54 o                         
   3   2   2        127.65        119.55         1.50 o                         
   4   2   2        566.38        593.24         9.06 o                         
   5   2   2          8.15          7.25         3.29 o                         
   6   2   2         61.67         60.10         2.24 o                         
   7   2   2         11.04         10.66         2.25 o                         
   8   2   2          0.06          1.56         1.11 o                         
   9   2   2          0.47          1.90         2.88 o                         
  -7   3   2          0.04         -0.97         2.92 o                         
  -6   3   2        206.35        217.40         5.35 o                         
  -5   3   2         14.72         13.92         2.96 o                         
  -4   3   2          9.70          8.71         2.57 o                         
  -3   3   2        347.94        346.11        10.45 o                         
  -2   3   2        411.88        445.80         4.71 o                         
  -1   3   2        201.90        200.83         3.33 o                         
   0   3   2        380.46        353.16         2.68 o                         
   1   3   2        197.25        210.81         2.11 o                         
   2   3   2       1261.07       1279.06         7.65 o                         
   3   3   2         39.57         35.39         1.60 o                         
   4   3   2        303.06        318.72         6.27 o                         
   5   3   2        303.13        302.66         4.45 o                         
   6   3   2        139.74        141.19         3.88 o                         
   7   3   2          3.33          5.83         2.20 o                         
   8   3   2         15.66         15.99         1.46 o                         
   9   3   2          8.16          6.33         1.91 o                         
  -6   4   2         35.28         30.29         3.95 o                         
  -5   4   2         32.23         30.00         2.94 o                         
  -4   4   2         46.01         46.03         4.83 o                         
  -3   4   2        281.86        285.41         5.88 o                         
  -2   4   2         11.14          8.20         0.61 o                         
  -1   4   2        743.38        720.78         8.94 o                         
   0   4   2         12.21          8.59         0.86 o                         
   1   4   2        259.34        259.42         3.29 o                         
   2   4   2        986.61       1100.84        11.69 o                         
   3   4   2        221.21        220.75         3.36 o                         
   4   4   2       1210.46       1360.48        18.44 o                         
   5   4   2         15.75         13.90         2.63 o                         
   6   4   2          4.59          1.51         1.54 o                         
   7   4   2        207.15        219.82         5.20 o                         
   8   4   2         11.63          8.00         1.82 o                         
   9   4   2         53.38         57.28         5.31 o                         
  -5   5   2         24.18         23.22         4.14 o                         
  -4   5   2         34.46         24.32         3.13 o                         
  -3   5   2        125.39        126.67         4.72 o                         
  -2   5   2         57.55         56.07         2.99 o                         
  -1   5   2        322.77        308.76         5.24 o                         
   0   5   2        582.38        588.15        12.60 o                         
   1   5   2        104.49         94.08         2.18 o                         
   2   5   2        306.70        264.47         3.66 o                         
   3   5   2        405.58        399.95         4.63 o                         
   4   5   2        215.98        224.00         5.33 o                         
   5   5   2        186.50        178.62         3.13 o                         
   6   5   2         33.80         31.81         2.58 o                         
   7   5   2         34.97         36.27         2.78 o                         
   8   5   2        120.60        126.10         4.04 o                         
   9   5   2         32.00         31.79         3.08 o                         
  -4   6   2         37.48         36.93         4.08 o                         
  -3   6   2          3.30          5.73         2.43 o                         
  -2   6   2        271.92        285.75         2.87 o                         
  -1   6   2         36.02         34.05         2.42 o                         
   0   6   2        639.67        690.89         6.96 o                         
   1   6   2        722.68        752.84         7.74 o                         
   3   6   2         14.95         17.78         2.60 o                         
   4   6   2        465.47        469.26         8.35 o                         
   5   6   2          1.49          1.74         1.80 o                         
   6   6   2        242.61        246.71         7.66 o                         
   7   6   2        193.63        195.54         4.51 o                         
   8   6   2         37.76         36.66         6.97 o                         
   9   6   2        121.74        113.26         8.59 o                         
  -3   7   2         38.52         33.71         3.82 o                         
  -2   7   2          0.78          3.22         3.25 o                         
  -1   7   2         38.28         33.02         2.49 o                         
   0   7   2         99.41         94.77         2.72 o                         
   1   7   2          8.76          7.97         1.83 o                         
   2   7   2        538.36        590.04        13.92 o                         
   3   7   2        588.17        619.76        14.97 o                         
   4   7   2        211.91        225.49         5.93 o                         
   5   7   2          1.32         -0.14         2.25 o                         
   6   7   2        134.12        132.63         5.88 o                         
   7   7   2          2.79          1.84         1.98 o                         
   8   7   2         13.47         15.45         2.79 o                         
   9   7   2        211.67        210.40         9.66 o                         
  -1   8   2          3.87          3.31         2.05 o                         
   0   8   2        134.85        136.01         4.17 o                         
   1   8   2         75.98         75.76         6.09 o                         
   2   8   2        105.18        101.61         4.86 o                         
   3   8   2        196.65        197.20         6.78 o                         
   4   8   2        931.75       1006.40         8.89 o                         
   5   8   2         22.38         26.55         4.16 o                         
   6   8   2         34.94         39.35         4.76 o                         
   7   8   2         90.48         83.90         4.11 o                         
   8   8   2         72.57         78.66         4.54 o                         
   1   9   2         80.11         79.66         2.86 o                         
   2   9   2        133.59        121.72         7.10 o                         
   3   9   2        138.63        156.58         7.20 o                         
   4   9   2          0.09          2.92         2.14 o                         
   5   9   2        269.48        266.49        10.17 o                         
   6   9   2        306.79        302.52         9.63 o                         
   7   9   2          9.08          6.57         3.05 o                         
  -5  -9   3        209.31        227.55         6.16 o                         
  -4  -9   3          0.54          1.65         1.48 o                         
  -3  -9   3         32.64         33.26         3.47 o                         
  -2  -9   3         24.04         20.87         2.71 o                         
  -7  -8   3         18.96         16.29         2.73 o                         
  -6  -8   3        126.29        130.06         5.30 o                         
  -5  -8   3         58.57         57.99         3.26 o                         
  -4  -8   3        213.15        220.00         6.59 o                         
  -3  -8   3        301.02        302.66        12.13 o                         
  -2  -8   3          0.88          0.65         1.79 o                         
  -1  -8   3        155.29        150.55         6.72 o                         
   0  -8   3        255.15        249.55         8.77 o                         
   1  -8   3          0.07         -0.28         2.75 o                         
  -8  -7   3         88.65         88.10        16.22 o                         
  -7  -7   3          2.70          2.39         1.80 o                         
  -6  -7   3          2.32          0.57         2.99 o                         
  -5  -7   3        148.83        144.71         3.73 o                         
  -4  -7   3          1.98          2.82         2.12 o                         
  -3  -7   3          1.88          2.41         1.26 o                         
  -2  -7   3          6.30          2.54         1.96 o                         
  -1  -7   3        492.25        463.08         4.98 o                         
   0  -7   3         44.00         49.00         2.19 o                         
   1  -7   3         29.81         30.99         2.08 o                         
   2  -7   3        114.67        101.66        10.33 o                         
   3  -7   3         32.53         28.59         3.18 o                         
  -8  -6   3          0.58          2.15         1.50 o                         
  -7  -6   3         72.99         82.76         4.49 o                         
  -6  -6   3         73.52         62.88         2.87 o                         
  -5  -6   3         57.91         58.49         3.16 o                         
  -4  -6   3        139.42        125.49         4.14 o                         
  -3  -6   3        290.29        294.16         6.43 o                         
  -2  -6   3        111.88        109.61         2.73 o                         
  -1  -6   3        415.37        420.73         9.18 o                         
   0  -6   3        201.37        181.96         4.85 o                         
   1  -6   3        545.62        525.02         9.86 o                         
   2  -6   3        172.69        169.38         3.29 o                         
   3  -6   3         50.18         31.36         7.99 o                         
   4  -6   3         40.80         38.66         4.67 o                         
  -8  -5   3         33.37         29.30         5.55 o                         
  -7  -5   3         24.94         26.27         2.70 o                         
  -6  -5   3        365.59        399.79        11.04 o                         
  -5  -5   3          0.01         -0.16         1.93 o                         
  -4  -5   3        170.69        160.52         4.11 o                         
  -3  -5   3        130.05        119.90         3.29 o                         
  -2  -5   3          1.58          5.41         1.42 o                         
  -1  -5   3         14.38         15.87         2.19 o                         
   0  -5   3         17.47         18.73         2.35 o                         
   1  -5   3        252.63        249.80         3.34 o                         
   2  -5   3          8.16          3.26         1.30 o                         
   3  -5   3        390.60        390.12         3.27 o                         
   4  -5   3        400.93        415.32         6.58 o                         
   5  -5   3         18.06         12.22         5.18 o                         
  -9  -4   3        260.52        236.86        12.16 o                         
  -8  -4   3         56.47         52.00         3.42 o                         
  -7  -4   3         19.38         25.25         2.42 o                         
  -6  -4   3         50.48         51.70         3.47 o                         
  -5  -4   3        130.18        122.29        16.03 o                         
  -4  -4   3        452.72        513.12        10.82 o                         
  -3  -4   3         30.28         36.37         3.17 o                         
  -2  -4   3         96.42         81.08         3.10 o                         
  -1  -4   3        387.44        476.65         7.68 o                         
   0  -4   3        175.68        147.41         2.68 o                         
   1  -4   3          1.06          0.13         0.61 o                         
   2  -4   3          7.69          6.08         0.84 o                         
   3  -4   3          8.35          6.10         0.66 o                         
   4  -4   3         38.62         37.49         2.66 o                         
   5  -4   3          8.43          2.55         1.90 o                         
   6  -4   3        126.17        124.34         8.03 o                         
  -9  -3   3         30.41         22.98         2.95 o                         
  -8  -3   3         45.89         42.11         3.10 o                         
  -7  -3   3        219.14        218.27         4.19 o                         
  -6  -3   3        269.23        288.26         6.95 o                         
  -5  -3   3          7.47          7.26         1.83 o                         
  -4  -3   3         25.64         23.02         2.09 o                         
  -3  -3   3        289.55        274.46         4.87 o                         
  -2  -3   3         17.18         10.70         2.17 o                         
  -1  -3   3        130.74        130.57         3.04 o                         
   0  -3   3        801.29       1009.17         9.21 o                         
   1  -3   3         56.75         45.49         1.17 o                         
   2  -3   3         69.05         69.95         0.85 o                         
   3  -3   3        128.02        125.67         2.33 o                         
   4  -3   3        298.67        307.11         8.94 o                         
   5  -3   3         22.91         23.78         2.74 o                         
   6  -3   3          0.16          0.95         1.75 o                         
   7  -3   3          0.10         -1.66         1.66 o                         
  -9  -2   3          0.03          2.24         2.82 o                         
  -8  -2   3         18.43         22.51         1.89 o                         
  -7  -2   3        230.79        220.37         6.37 o                         
  -6  -2   3         11.57         12.15         2.21 o                         
  -5  -2   3        147.81        154.22         6.11 o                         
  -4  -2   3         54.56         55.02         2.26 o                         
  -3  -2   3        109.78         86.52         2.80 o                         
  -2  -2   3         56.40         46.72         2.46 o                         
  -1  -2   3        454.10        428.71         2.93 o                         
   0  -2   3        922.18        961.34         5.32 o                         
   1  -2   3         15.49         17.41         1.28 o                         
   2  -2   3        332.88        309.89         2.46 o                         
   3  -2   3         16.32         17.91         0.91 o                         
   4  -2   3          1.02          1.82         0.42 o                         
   5  -2   3          0.02         -0.06         0.23 o                         
   6  -2   3       1483.40       1668.41        17.24 o                         
   7  -2   3         33.49         27.97         4.67 o                         
  -8  -1   3          8.78         10.32         3.52 o                         
  -7  -1   3         19.96         20.47         1.74 o                         
  -6  -1   3        181.49        184.45         5.20 o                         
  -5  -1   3         20.55         20.27         1.74 o                         
  -4  -1   3       1807.95       1971.98        43.90 o                         
  -3  -1   3       2083.88       2113.73        43.16 o                         
  -2  -1   3         59.56         49.45         1.33 o                         
  -1  -1   3          3.96          3.22         1.06 o                         
   0  -1   3       1108.71       1094.16         8.17 o                         
   1  -1   3        275.73        239.38         4.38 o                         
   2  -1   3          8.12          5.61         0.70 o                         
   3  -1   3        129.84        126.57         1.87 o                         
   5  -1   3         60.67         55.92         2.61 o                         
   6  -1   3         75.05         68.47         2.43 o                         
   7  -1   3        225.91        241.30         4.69 o                         
   8  -1   3         15.76         10.70         2.48 o                         
  -8   0   3          1.33          7.48         3.63 o                         
  -7   0   3         43.81         43.37         2.64 o                         
  -6   0   3         10.14         10.08         1.98 o                         
  -5   0   3         11.65         10.37         1.28 o                         
  -4   0   3        375.14        367.31         4.77 o                         
  -3   0   3        271.69        264.94         4.07 o                         
  -2   0   3         20.42         19.24         0.98 o                         
   0   0   3       3378.56       3411.33        36.38 o                         
   1   0   3        291.15        300.19         8.60 o                         
   2   0   3       1189.95       1142.22         5.73 o                         
   3   0   3        349.33        367.27         2.33 o                         
   4   0   3         26.36         31.79         1.01 o                         
   5   0   3        284.69        282.36         5.06 o                         
   6   0   3          2.81          0.55         0.73 o                         
   7   0   3          0.96          0.65         0.73 o                         
   8   0   3         19.81         14.19         2.26 o                         
  -8   1   3          3.89         -1.02         2.84 o                         
  -7   1   3          2.21          3.92         2.47 o                         
  -6   1   3         13.78         12.67         1.52 o                         
  -5   1   3          7.47          8.07         2.02 o                         
  -4   1   3        123.27        123.43         2.28 o                         
  -3   1   3         39.09         40.96         1.92 o                         
  -2   1   3        288.77        263.17         2.05 o                         
  -1   1   3       1362.85       1319.21         7.19 o                         
   0   1   3         12.59         17.64         1.32 o                         
   1   1   3       1358.98       1288.65        12.85 o                         
   2   1   3        469.58        445.37         3.89 o                         
   3   1   3       1088.53       1126.78        11.88 o                         
   4   1   3        181.70        163.24         2.85 o                         
   5   1   3        782.93        894.95        11.94 o                         
   6   1   3         86.95         87.95         5.01 o                         
   7   1   3         45.73         44.49         1.37 o                         
   8   1   3          0.38          0.24         0.73 o                         
   9   1   3          0.40          2.52         2.12 o                         
  -7   2   3          6.38          4.18         2.48 o                         
  -6   2   3         24.73         28.75         4.00 o                         
  -5   2   3        382.90        413.74        12.89 o                         
  -4   2   3         14.61         13.20         1.43 o                         
  -3   2   3          0.56          1.41         0.57 o                         
  -2   2   3        531.51        519.31         5.47 o                         
  -1   2   3        620.41        590.70         3.69 o                         
   0   2   3       1003.88        946.35         8.03 o                         
   1   2   3         39.82         38.74         2.42 o                         
   2   2   3          8.13          3.21         0.77 o                         
   3   2   3         15.40         11.29         0.93 o                         
   4   2   3          3.99          6.45         1.11 o                         
   5   2   3          1.69          1.14         0.61 o                         
   6   2   3         26.60         34.32         7.69 o                         
   7   2   3          5.42          7.21         0.99 o                         
   8   2   3         95.22         95.60         2.01 o                         
   9   2   3        110.94        113.60         5.77 o                         
  -7   3   3          3.13          5.37         4.24 o                         
  -6   3   3         35.11         37.90         3.19 o                         
  -5   3   3         42.62         45.10         3.31 o                         
  -4   3   3         21.42         20.08         3.32 o                         
  -3   3   3         22.11         17.41         2.04 o                         
  -2   3   3         27.80         25.26         0.87 o                         
  -1   3   3          0.05         -0.13         0.47 o                         
   0   3   3        327.11        335.72         4.48 o                         
   1   3   3       1035.80       1073.56         6.92 o                         
   2   3   3       1136.06       1230.78         7.40 o                         
   3   3   3        181.58        148.68         2.42 o                         
   4   3   3        138.57        140.78         2.90 o                         
   5   3   3          4.25          1.25         1.18 o                         
   6   3   3          5.97          4.66         3.69 o                         
   7   3   3         58.45         56.36         2.24 o                         
   8   3   3         17.32         18.91         1.53 o                         
   9   3   3          0.47          1.04         1.17 o                         
  -6   4   3          5.23          0.42         2.82 o                         
  -5   4   3        224.04        257.93         7.81 o                         
  -4   4   3          3.84          3.92         2.55 o                         
  -3   4   3         84.98         85.96         5.83 o                         
  -2   4   3        266.58        259.26         1.67 o                         
  -1   4   3          3.83          3.56         0.54 o                         
   0   4   3        932.98        959.02        23.05 o                         
   1   4   3         26.47         21.79         1.22 o                         
   3   4   3         73.61         77.56         3.89 o                         
   4   4   3        966.51       1076.68        11.11 o                         
   5   4   3         14.85         15.45         2.56 o                         
   6   4   3         71.08         69.39         8.29 o                         
   7   4   3        231.05        244.98         6.25 o                         
   8   4   3        414.10        491.52         6.45 o                         
   9   4   3         41.34         40.10         8.41 o                         
  -5   5   3          0.64         -2.34         2.71 o                         
  -4   5   3         92.96        102.73         4.95 o                         
  -3   5   3        996.41       1078.95        12.37 o                         
  -2   5   3        651.74        655.08        14.18 o                         
  -1   5   3         81.92         75.78         1.66 o                         
   0   5   3        360.56        339.01         7.71 o                         
   1   5   3         23.45         27.84         3.31 o                         
   2   5   3         28.38         28.43         6.26 o                         
   3   5   3        253.78        243.95         5.37 o                         
   4   5   3        127.79        128.36         4.68 o                         
   5   5   3        178.25        175.33         3.99 o                         
   6   5   3         69.31         74.88         3.92 o                         
   7   5   3         85.21         95.99         3.16 o                         
   8   5   3         34.55         32.87         2.95 o                         
   9   5   3          0.86          2.01         1.55 o                         
  -4   6   3         23.92         27.87         3.49 o                         
  -3   6   3        150.58        165.08         4.91 o                         
  -2   6   3        546.54        569.00         8.43 o                         
   0   6   3       1586.26       1711.10        14.76 o                         
   1   6   3        486.96        484.18         6.51 o                         
   2   6   3         12.28         13.96         2.39 o                         
   3   6   3          0.77          0.08         2.10 o                         
   4   6   3        140.52        132.88         3.09 o                         
   5   6   3        206.20        214.53        12.02 o                         
   6   6   3         10.65          5.87         1.74 o                         
   7   6   3          0.83          2.38         3.27 o                         
   8   6   3         42.21         37.69         3.28 o                         
   9   6   3         63.50         53.98         6.14 o                         
  -3   7   3          0.03         -2.68         2.77 o                         
  -2   7   3         24.73         34.29         4.28 o                         
  -1   7   3          0.06          0.63         2.28 o                         
   0   7   3          0.96          1.20         2.79 o                         
   1   7   3        253.65        257.27         7.39 o                         
   2   7   3       1093.32       1191.20        25.69 o                         
   3   7   3         29.73         25.83         3.18 o                         
   4   7   3          3.50          1.70         1.89 o                         
   5   7   3         24.03         14.83         4.67 o                         
   6   7   3         84.81         77.97        14.62 o                         
   7   7   3         21.80         26.28         4.28 o                         
   8   7   3          6.32         13.30         4.86 o                         
   9   7   3         13.43         15.17         3.59 o                         
  -1   8   3         86.42         88.01         5.59 o                         
   0   8   3          1.72          3.28         4.73 o                         
   1   8   3        353.55        357.98        10.33 o                         
   2   8   3         33.72         36.64         2.88 o                         
   3   8   3        160.82        165.44         3.97 o                         
   4   8   3         45.90         49.52         4.99 o                         
   5   8   3         42.65         35.79         4.43 o                         
   6   8   3          0.26          0.99         2.63 o                         
   7   8   3          2.93          7.15         3.25 o                         
   8   8   3          8.34          5.61         2.44 o                         
   1   9   3         17.84         20.71         2.70 o                         
   2   9   3         69.89         73.22         7.51 o                         
   3   9   3        103.92        105.63         5.90 o                         
   4   9   3         23.96         23.14         3.69 o                         
   5   9   3         13.86         14.45         4.17 o                         
   6   9   3        118.95        116.16         4.86 o                         
   7   9   3          7.23          5.34         4.57 o                         
  -6  -8   4        370.78        408.85         9.03 o                         
  -5  -8   4         23.25         17.02         4.07 o                         
  -4  -8   4        159.85        163.32         8.65 o                         
  -3  -8   4        263.14        269.03         7.86 o                         
  -2  -8   4         91.31         92.74         4.88 o                         
  -1  -8   4         92.32         75.38         4.29 o                         
   0  -8   4        186.26        198.13         6.21 o                         
   1  -8   4         51.86         46.26         3.34 o                         
  -7  -7   4          0.36         -1.52         1.52 o                         
  -6  -7   4         13.56          9.31         2.81 o                         
  -5  -7   4          6.87          2.36         5.48 o                         
  -4  -7   4         68.57         67.80         3.78 o                         
  -3  -7   4          1.62          3.57         1.72 o                         
  -2  -7   4         10.75         10.00         2.15 o                         
  -1  -7   4         97.69         91.07         3.74 o                         
   0  -7   4         70.07         62.98         2.40 o                         
   1  -7   4         54.32         40.50         3.85 o                         
   2  -7   4         12.40         16.07         7.10 o                         
  -8  -6   4         35.93         30.17         6.18 o                         
  -7  -6   4         11.63          9.97         2.80 o                         
  -6  -6   4         39.18         39.69         3.44 o                         
  -5  -6   4          0.06          0.97         2.33 o                         
  -4  -6   4        107.95        102.95         3.45 o                         
  -3  -6   4        567.42        597.86        12.48 o                         
  -2  -6   4          1.69          4.73         1.89 o                         
  -1  -6   4        110.08        112.69         3.65 o                         
   0  -6   4        126.45        122.72         2.57 o                         
   1  -6   4         38.10         26.16         2.03 o                         
   2  -6   4        184.03        195.93         2.94 o                         
   3  -6   4        128.87        124.45         5.89 o                         
   4  -6   4         36.64         50.01         3.13 o                         
  -8  -5   4         88.25         86.56         8.50 o                         
  -7  -5   4         16.64         10.88         2.74 o                         
  -6  -5   4         24.96         26.13         5.35 o                         
  -5  -5   4         30.04         33.22         2.96 o                         
  -4  -5   4          6.18          7.88         2.81 o                         
  -3  -5   4          2.61          1.41         1.32 o                         
  -2  -5   4        202.79        212.35         4.52 o                         
  -1  -5   4        820.12        862.88         6.78 o                         
   0  -5   4         67.27         69.31         2.46 o                         
   1  -5   4         70.60         61.93         2.06 o                         
   2  -5   4        188.32        180.01         5.07 o                         
   3  -5   4          4.05          0.55         1.02 o                         
   4  -5   4         44.15         40.91         5.12 o                         
   5  -5   4         17.80         14.55         3.58 o                         
  -8  -4   4          1.70          1.38         1.50 o                         
  -7  -4   4        144.76        159.48         5.48 o                         
  -6  -4   4        271.06        274.81         6.78 o                         
  -5  -4   4         79.42         76.19         4.56 o                         
  -4  -4   4         63.25         62.08         2.82 o                         
  -3  -4   4        235.20        249.35         6.20 o                         
  -2  -4   4         82.71         86.08         2.38 o                         
  -1  -4   4        319.29        317.50         4.48 o                         
   0  -4   4        377.93        421.46         9.40 o                         
   1  -4   4        315.55        319.76         9.69 o                         
   2  -4   4        700.61        765.28         5.15 o                         
   3  -4   4        392.65        412.13         6.80 o                         
   4  -4   4          6.59          5.44         1.25 o                         
   5  -4   4          9.97          9.67         2.76 o                         
  -8  -3   4          1.48          0.26         1.42 o                         
  -7  -3   4         21.93         17.31         1.79 o                         
  -6  -3   4        216.34        209.18         6.11 o                         
  -5  -3   4        231.90        226.53         7.75 o                         
  -4  -3   4         85.88         74.69         4.10 o                         
  -3  -3   4        190.05        193.28         4.43 o                         
  -2  -3   4        108.00         88.68         3.38 o                         
  -1  -3   4         44.95         37.45         2.37 o                         
   0  -3   4        144.96        165.11         4.39 o                         
   1  -3   4        455.35        474.65         5.91 o                         
   2  -3   4          0.37          0.54         0.50 o                         
   3  -3   4        123.78        126.37         2.69 o                         
   4  -3   4        432.31        439.88        13.73 o                         
   5  -3   4        340.45        352.10         7.27 o                         
   6  -3   4          0.02          0.90         1.66 o                         
  -8  -2   4          3.10          2.46         1.51 o                         
  -7  -2   4         17.12         19.02         1.87 o                         
  -6  -2   4         39.97         37.20         2.60 o                         
  -5  -2   4        307.13        309.34         3.58 o                         
  -4  -2   4       1735.02       1887.99        16.99 o                         
  -3  -2   4        309.68        302.00         5.21 o                         
  -2  -2   4          6.58          5.95         1.48 o                         
  -1  -2   4        426.91        421.14         6.30 o                         
   0  -2   4       1513.41       1531.68        12.23 o                         
   1  -2   4        160.16        180.49         2.51 o                         
   2  -2   4         18.42         24.16         0.86 o                         
   3  -2   4        261.48        268.07         2.74 o                         
   4  -2   4         29.92         25.48         0.68 o                         
   5  -2   4        201.35        208.14         4.72 o                         
   6  -2   4        195.49        199.01         3.63 o                         
   7  -2   4          2.44          3.32         2.32 o                         
  -8  -1   4         81.82         74.57         4.64 o                         
  -7  -1   4          3.95          5.65         1.49 o                         
  -6  -1   4          9.89          6.11         1.55 o                         
  -5  -1   4         34.73         31.60         3.25 o                         
  -4  -1   4         36.69         34.04         1.87 o                         
  -3  -1   4          0.20          0.16         1.08 o                         
  -2  -1   4         49.95         40.78         1.29 o                         
  -1  -1   4        450.86        410.27         3.10 o                         
   0  -1   4         47.13         45.38         1.24 o                         
   1  -1   4         62.69         67.30         1.05 o                         
   2  -1   4        207.27        186.40         1.49 o                         
   3  -1   4        115.15        114.28         1.85 o                         
   4  -1   4         71.39         61.47         2.56 o                         
   5  -1   4        456.93        476.10         4.04 o                         
   6  -1   4         64.11         74.03         6.13 o                         
   7  -1   4        912.11        992.89         6.63 o                         
  -8   0   4          0.74          5.98         3.67 o                         
  -7   0   4          8.27          8.51         1.25 o                         
  -6   0   4        181.91        175.17         5.15 o                         
  -5   0   4        231.03        228.63         4.63 o                         
  -4   0   4        365.95        373.72         7.12 o                         
  -2   0   4       1564.60       1605.33        15.68 o                         
  -1   0   4         27.70         31.83         1.26 o                         
   0   0   4         69.27         52.19         1.11 o                         
   1   0   4        449.18        443.05         5.49 o                         
   2   0   4          1.53          1.45         1.01 o                         
   3   0   4        585.89        634.26         4.55 o                         
   4   0   4        574.10        598.71         4.98 o                         
   5   0   4         63.18         62.61         2.83 o                         
   6   0   4          0.05         -0.49         1.09 o                         
   7   0   4         45.53         36.68         2.33 o                         
   8   0   4          1.31          3.60         2.51 o                         
  -7   1   4         25.55         20.03         3.74 o                         
  -6   1   4        128.00        128.22         6.88 o                         
  -5   1   4          4.51          2.99         0.91 o                         
  -4   1   4        117.07        119.44         2.68 o                         
  -3   1   4        262.37        251.35         4.49 o                         
  -2   1   4          4.97          3.12         1.30 o                         
  -1   1   4        194.37        165.75         1.56 o                         
   0   1   4        195.10        170.10         2.41 o                         
   1   1   4          0.29         -0.58         0.58 o                         
   2   1   4        274.95        301.38         2.62 o                         
   3   1   4        940.97       1052.45         7.55 o                         
   4   1   4        165.95        160.96         4.68 o                         
   5   1   4        197.76        192.76         5.99 o                         
   6   1   4        145.01        153.58         2.66 o                         
   7   1   4        143.22        149.50         3.09 o                         
   8   1   4         15.77         16.95         2.87 o                         
  -7   2   4        174.11        187.60         9.14 o                         
  -6   2   4         18.23         21.72         4.24 o                         
  -5   2   4          2.54          0.91         0.35 o                         
  -4   2   4       1155.93       1195.57        42.02 o                         
  -3   2   4         35.82         34.66         1.03 o                         
  -2   2   4         63.07         61.10         1.41 o                         
  -1   2   4        398.17        390.80         5.15 o                         
   0   2   4        963.73        994.40         9.11 o                         
   1   2   4        245.36        225.02         2.49 o                         
   3   2   4          0.24          0.95         0.55 o                         
   4   2   4        164.26        197.64         2.21 o                         
   5   2   4          9.81         10.70         2.05 o                         
   6   2   4        117.52        114.74         3.58 o                         
   7   2   4        128.25        135.11         2.69 o                         
   8   2   4         41.07         44.44         1.61 o                         
   9   2   4         50.84         50.88         1.93 o                         
  -6   3   4         67.49         70.94         4.97 o                         
  -5   3   4          4.51          1.40         2.54 o                         
  -4   3   4          2.65          4.60         2.91 o                         
  -3   3   4        209.47        204.59         1.40 o                         
  -2   3   4        872.28        895.68        15.51 o                         
  -1   3   4        493.49        521.06         7.38 o                         
   0   3   4        277.58        327.01         3.97 o                         
   1   3   4        256.20        255.47         2.50 o                         
   2   3   4        872.33       1001.60         7.22 o                         
   3   3   4        211.81        216.18         3.25 o                         
   4   3   4        528.83        545.07         4.67 o                         
   5   3   4         10.73         10.00         1.94 o                         
   6   3   4        168.68        165.60         5.86 o                         
   7   3   4          0.04          0.49         1.10 o                         
   8   3   4        128.52        128.01         4.07 o                         
   9   3   4         53.17         49.55         1.93 o                         
  -6   4   4        118.47        124.46         6.56 o                         
  -5   4   4        504.15        563.46        18.67 o                         
  -4   4   4        417.27        450.17         9.96 o                         
  -3   4   4          0.12          0.12         0.70 o                         
  -2   4   4          0.58          0.11         0.27 o                         
  -1   4   4         14.10         11.03         0.89 o                         
   0   4   4        690.75        784.30         6.15 o                         
   1   4   4       1120.76       1206.76        12.72 o                         
   2   4   4        180.83        231.77         3.68 o                         
   3   4   4        277.80        299.60         7.11 o                         
   4   4   4          0.13         -0.80         1.35 o                         
   5   4   4         71.36         69.63         3.32 o                         
   6   4   4        980.94       1096.12        21.48 o                         
   7   4   4          0.15         -1.44         1.44 o                         
   8   4   4        110.01        114.32         4.67 o                         
   9   4   4         35.17         24.03         2.34 o                         
  -5   5   4        151.96        149.57         5.85 o                         
  -4   5   4         23.54         24.05         4.55 o                         
  -3   5   4        140.39        142.31         5.43 o                         
  -2   5   4        829.53        861.03        17.02 o                         
  -1   5   4         13.29         11.87         0.82 o                         
   0   5   4          0.11          0.41         0.57 o                         
   1   5   4         19.60         20.64         3.18 o                         
   2   5   4          0.35         -1.32         1.32 o                         
   3   5   4        108.78        110.58         3.60 o                         
   4   5   4        259.19        306.11        10.60 o                         
   5   5   4         73.93         67.38         4.08 o                         
   6   5   4         20.52         18.68         9.36 o                         
   7   5   4        461.40        493.07        12.79 o                         
   8   5   4        348.24        367.91         5.18 o                         
   9   5   4        229.15        226.31        11.36 o                         
  -4   6   4        158.90        152.57         6.38 o                         
  -3   6   4        389.66        397.07        14.03 o                         
  -2   6   4         38.83         31.55         3.29 o                         
  -1   6   4        703.40        675.44        41.95 o                         
   0   6   4        143.64        140.41         3.85 o                         
   1   6   4        148.05        152.20         3.41 o                         
   2   6   4        111.67        101.82         6.77 o                         
   3   6   4         67.65         65.77         4.10 o                         
   4   6   4          0.22          0.27         1.58 o                         
   5   6   4         96.75         95.57         4.17 o                         
   6   6   4          0.48          0.20         1.74 o                         
   7   6   4        112.00        115.54         3.54 o                         
   8   6   4          3.43          4.65         3.36 o                         
   9   6   4          0.11          1.49         2.00 o                         
  -3   7   4         15.93         16.34         6.09 o                         
  -2   7   4          0.52          1.15         2.53 o                         
  -1   7   4         14.07         11.64         2.82 o                         
   0   7   4        136.52        136.29         2.93 o                         
   1   7   4        161.22        149.92         3.17 o                         
   2   7   4        403.36        418.08         8.45 o                         
   3   7   4         60.39         73.43         4.27 o                         
   4   7   4        124.44        122.97         6.04 o                         
   5   7   4          4.71          1.91         2.24 o                         
   6   7   4         46.62         44.35         3.81 o                         
   7   7   4        124.05        129.22         8.76 o                         
   8   7   4          4.10          1.54         1.75 o                         
  -1   8   4        117.59        110.09         4.97 o                         
   0   8   4         55.29         49.02         4.07 o                         
   1   8   4          0.15          0.57         1.58 o                         
   2   8   4         44.42         46.50         3.21 o                         
   3   8   4          3.66          4.40         3.73 o                         
   4   8   4         22.73         12.60         3.49 o                         
   5   8   4         44.29         43.83         4.69 o                         
   6   8   4         10.03          8.88         2.66 o                         
   7   8   4          6.40          8.81         3.12 o                         
   8   8   4         39.47         40.17         3.19 o                         
   1   9   4        113.09        106.45         5.58 o                         
   2   9   4         27.03         29.72         2.91 o                         
   3   9   4          2.05          2.17         2.12 o                         
   4   9   4        166.47        175.87         8.63 o                         
   5   9   4          0.90          3.10         2.88 o                         
   6   9   4         39.24         40.93         4.16 o                         
  -5  -8   5        215.95        219.37         7.42 o                         
  -4  -8   5         31.64         31.02         6.56 o                         
  -3  -8   5        113.26        101.32         4.55 o                         
  -2  -8   5        142.06        139.75         5.06 o                         
  -1  -8   5         19.53         18.17         2.89 o                         
   0  -8   5         14.76         12.94         2.68 o                         
  -7  -7   5          0.02         -0.83         3.96 o                         
  -6  -7   5          6.16          3.97         2.06 o                         
  -5  -7   5          5.29          4.03         1.48 o                         
  -4  -7   5        246.29        256.89         5.05 o                         
  -3  -7   5          0.17          1.45         2.28 o                         
  -2  -7   5        358.23        356.89         7.12 o                         
  -1  -7   5        251.78        228.23         3.73 o                         
   0  -7   5         67.73         64.40         6.06 o                         
   1  -7   5          3.46          0.36         1.41 o                         
   2  -7   5         11.43          5.21         2.36 o                         
  -7  -6   5          4.57          2.88         1.29 o                         
  -6  -6   5         22.25         25.92         3.64 o                         
  -5  -6   5        528.07        558.36         8.46 o                         
  -4  -6   5         73.78         74.13         4.21 o                         
  -3  -6   5        633.42        666.71        13.41 o                         
  -2  -6   5         38.99         38.94         3.31 o                         
  -1  -6   5         11.82         15.43         2.18 o                         
   0  -6   5        317.80        320.39         4.16 o                         
   1  -6   5        278.49        261.73         6.69 o                         
   2  -6   5          0.09          0.47         1.03 o                         
   3  -6   5        113.18        112.29         7.72 o                         
  -8  -5   5         87.81         91.39         4.31 o                         
  -7  -5   5          4.21          2.11         2.17 o                         
  -6  -5   5          0.76          0.26         1.52 o                         
  -5  -5   5          2.85          0.75         1.94 o                         
  -4  -5   5         91.79         85.77         3.46 o                         
  -3  -5   5        426.37        449.78         9.44 o                         
  -2  -5   5          1.16          2.51         1.47 o                         
  -1  -5   5        322.88        323.86         4.10 o                         
   0  -5   5        124.49        121.35         3.28 o                         
   1  -5   5        218.07        211.13         5.65 o                         
   2  -5   5        346.96        344.27         3.58 o                         
   3  -5   5          0.05          0.61         1.77 o                         
   4  -5   5         10.21          5.61         2.47 o                         
  -8  -4   5          8.07          4.88         1.37 o                         
  -7  -4   5        167.08        178.19        11.97 o                         
  -6  -4   5        158.26        162.48         4.68 o                         
  -5  -4   5          1.00         -0.45         3.46 o                         
  -4  -4   5        118.87        118.35         3.29 o                         
  -3  -4   5        203.31        161.88         4.19 o                         
  -2  -4   5        938.51       1043.85        20.42 o                         
  -1  -4   5         28.55         22.39         2.34 o                         
   0  -4   5         11.85         12.21         1.75 o                         
   1  -4   5        389.89        395.87         4.70 o                         
   2  -4   5         53.00         46.53         3.55 o                         
   3  -4   5          0.08         -0.19         0.96 o                         
   4  -4   5        203.94        195.41         2.39 o                         
   5  -4   5         23.92         18.64         2.07 o                         
  -8  -3   5         26.98         19.29         2.24 o                         
  -7  -3   5          4.49          1.19         1.80 o                         
  -6  -3   5         37.72         30.09         4.10 o                         
  -5  -3   5          3.14          0.72         2.63 o                         
  -4  -3   5         51.75         42.58         4.28 o                         
  -3  -3   5          0.58          0.48         1.18 o                         
  -2  -3   5         85.61         96.73         3.07 o                         
  -1  -3   5       1017.96       1066.94         9.75 o                         
   0  -3   5          3.95          1.17         0.83 o                         
   1  -3   5        137.47        134.58         1.55 o                         
   2  -3   5         88.19         92.65         2.91 o                         
   3  -3   5       1125.46       1216.45        18.62 o                         
   4  -3   5        528.55        542.31        10.78 o                         
   5  -3   5        103.48         97.39         3.47 o                         
  -8  -2   5          0.14          0.01         1.29 o                         
  -7  -2   5         67.41         74.38         3.60 o                         
  -6  -2   5        163.60        158.78         2.93 o                         
  -5  -2   5        224.48        232.60         4.61 o                         
  -4  -2   5         20.07         19.45         2.67 o                         
  -3  -2   5         23.58         23.92         2.62 o                         
  -2  -2   5        722.07        735.59         8.79 o                         
  -1  -2   5         36.07         33.02         1.61 o                         
   0  -2   5        223.27        227.85         3.73 o                         
   1  -2   5        350.13        350.36         5.27 o                         
   2  -2   5          1.26          0.14         0.38 o                         
   3  -2   5         90.24         91.18         1.58 o                         
   4  -2   5        441.54        444.54         4.77 o                         
   5  -2   5          3.59          3.30         1.07 o                         
   6  -2   5         85.78         87.55         2.53 o                         
  -8  -1   5        104.74        106.33         5.48 o                         
  -7  -1   5         18.30         16.17         2.80 o                         
  -6  -1   5         23.92         19.86         3.38 o                         
  -5  -1   5         27.24         28.36         1.91 o                         
  -4  -1   5         73.77         73.21         2.26 o                         
  -3  -1   5       3309.77       3670.55        31.70 o                         
  -2  -1   5        643.28        644.86         7.20 o                         
  -1  -1   5         52.66         49.01         1.72 o                         
   0  -1   5        539.02        542.94         5.71 o                         
   1  -1   5        735.61        766.24         4.56 o                         
   2  -1   5        194.86        204.14         2.60 o                         
   3  -1   5        196.35        175.86         2.53 o                         
   4  -1   5         86.96         92.94         1.82 o                         
   5  -1   5        616.01        641.23         9.91 o                         
   6  -1   5        242.31        250.04         4.58 o                         
  -8   0   5         39.84         44.70         5.00 o                         
  -7   0   5         20.57         20.67         3.33 o                         
  -6   0   5         53.77         53.54         2.48 o                         
  -5   0   5        476.85        500.53        11.11 o                         
  -4   0   5          0.69          0.67         2.06 o                         
  -3   0   5       1917.92       2006.97        17.40 o                         
  -2   0   5        167.37        160.38         3.02 o                         
  -1   0   5          2.14          1.49         0.59 o                         
   0   0   5          0.34         -0.02         0.44 o                         
   1   0   5        374.64        359.53         3.88 o                         
   2   0   5        518.66        567.36        10.44 o                         
   3   0   5       2278.91       2600.08        35.99 o                         
   4   0   5          2.93          2.32         0.56 o                         
   5   0   5         24.98         25.04         1.97 o                         
   6   0   5          0.24          0.42         0.54 o                         
   7   0   5         54.53         55.41         5.35 o                         
  -7   1   5         18.64         19.47         3.92 o                         
  -6   1   5        179.67        179.08         2.92 o                         
  -5   1   5         99.04         99.57         6.66 o                         
  -4   1   5         10.82         10.17         1.45 o                         
  -3   1   5        202.62        205.58         4.38 o                         
  -2   1   5        122.34        104.57         2.09 o                         
  -1   1   5        487.02        468.60         3.35 o                         
   0   1   5        513.45        504.88         5.36 o                         
   1   1   5        100.00         94.91         1.30 o                         
   2   1   5       1604.03       1697.31        23.71 o                         
   3   1   5          5.72          2.57         0.63 o                         
   4   1   5        821.44        950.37        19.12 o                         
   5   1   5        233.98        224.84         3.88 o                         
   6   1   5         66.34         64.84         3.03 o                         
   7   1   5          1.99          0.53         0.68 o                         
   8   1   5        148.06        144.65         5.40 o                         
  -7   2   5          0.07          0.98         2.79 o                         
  -6   2   5        342.05        357.48         6.80 o                         
  -5   2   5         30.75         23.39         4.20 o                         
  -4   2   5         84.18         76.07         2.48 o                         
  -3   2   5        559.20        561.24         8.88 o                         
  -2   2   5         25.29         32.87         1.37 o                         
  -1   2   5         13.26         17.46         1.01 o                         
   0   2   5        222.28        218.41         3.58 o                         
   1   2   5        843.24        892.67        10.62 o                         
   2   2   5         22.26         15.69         1.09 o                         
   3   2   5        164.79        161.93         1.62 o                         
   4   2   5        323.27        308.10         4.19 o                         
   5   2   5        429.89        473.95         7.77 o                         
   6   2   5          1.47          0.26         0.37 o                         
   7   2   5        158.48        143.95         2.54 o                         
   8   2   5         81.00         84.74         1.76 o                         
   9   2   5          9.32          6.01         1.14 o                         
  -6   3   5          0.06          0.97         2.48 o                         
  -5   3   5         11.85         12.14         4.30 o                         
  -4   3   5         91.54         88.33         2.24 o                         
  -3   3   5          0.29          0.86         0.38 o                         
  -2   3   5        194.60        203.54         3.56 o                         
  -1   3   5        372.83        364.62         5.55 o                         
   0   3   5       1497.36       1714.10        13.93 o                         
   1   3   5        346.11        322.14         3.30 o                         
   2   3   5        193.83        226.54         5.64 o                         
   3   3   5        512.81        500.37         4.89 o                         
   4   3   5        333.11        344.75         3.35 o                         
   5   3   5         52.12         45.17         5.11 o                         
   6   3   5          3.37          5.07         3.17 o                         
   7   3   5        235.18        254.73         6.81 o                         
   8   3   5         13.77          9.93         1.31 o                         
   9   3   5         63.41         56.73         2.75 o                         
  -5   4   5        119.99        125.15         6.49 o                         
  -4   4   5         20.36         20.14         3.88 o                         
  -3   4   5          1.45          0.56         0.46 o                         
  -2   4   5        200.66        193.23         2.01 o                         
  -1   4   5        296.99        304.35         5.35 o                         
   0   4   5        117.90        107.88         2.26 o                         
   1   4   5         61.73         65.38         4.09 o                         
   2   4   5         69.22         70.61         2.56 o                         
   3   4   5         80.82         87.01         3.49 o                         
   4   4   5         34.58         25.33         2.68 o                         
   5   4   5          1.45          1.55         1.18 o                         
   6   4   5        423.60        439.13        14.92 o                         
   7   4   5          0.03         -0.82         2.41 o                         
   8   4   5         27.24         27.89         2.15 o                         
   9   4   5         57.46         58.81         5.64 o                         
  -5   5   5          0.06          1.72         2.89 o                         
  -4   5   5        251.30        262.96         9.91 o                         
  -3   5   5        270.16        279.08         6.75 o                         
  -2   5   5        142.16        136.80         3.03 o                         
  -1   5   5        135.37        125.32         4.09 o                         
   0   5   5         63.48         53.33         2.62 o                         
   1   5   5        287.99        266.61         6.12 o                         
   2   5   5          1.74         -0.27         1.52 o                         
   3   5   5         16.90         11.70         2.66 o                         
   4   5   5         12.93         14.21         3.91 o                         
   5   5   5        286.60        289.34         5.46 o                         
   6   5   5          0.34          1.82         1.57 o                         
   7   5   5        270.68        267.33         4.71 o                         
   8   5   5          9.69          3.32         1.66 o                         
   9   5   5          0.76          1.08         1.61 o                         
  -4   6   5         13.43         10.59         4.99 o                         
  -3   6   5        243.68        255.08         9.75 o                         
  -2   6   5          0.53         -2.54         3.04 o                         
  -1   6   5         12.66         13.36         1.69 o                         
   0   6   5          3.57          2.80         1.04 o                         
   1   6   5         77.43         69.76         6.88 o                         
   2   6   5          2.42          2.67         1.04 o                         
   3   6   5        416.35        399.87         5.68 o                         
   4   6   5          1.54          3.21         1.51 o                         
   5   6   5         10.46          6.28         1.70 o                         
   6   6   5         87.27         91.37         3.39 o                         
   7   6   5         22.60         24.48         3.35 o                         
   8   6   5         33.24         27.41         9.39 o                         
   9   6   5          1.48          3.76         1.96 o                         
  -2   7   5          2.14          0.09         1.62 o                         
  -1   7   5          1.85          0.36         1.31 o                         
   0   7   5          6.12          3.59         1.79 o                         
   1   7   5        382.99        392.43        10.10 o                         
   2   7   5        289.13        294.62         6.61 o                         
   3   7   5          1.49          1.47         1.41 o                         
   4   7   5          0.02         -0.98         2.13 o                         
   5   7   5        130.26        120.46         9.23 o                         
   6   7   5         33.93         32.21         4.21 o                         
   7   7   5         30.21         30.20         3.82 o                         
   8   7   5        121.04        123.98        11.37 o                         
  -1   8   5        129.25        129.59         6.10 o                         
   0   8   5         11.04         10.80         3.35 o                         
   1   8   5         28.83         29.64         5.01 o                         
   2   8   5         43.52         57.45         5.23 o                         
   3   8   5        234.80        243.69         5.29 o                         
   4   8   5          2.92          0.92         2.59 o                         
   5   8   5         58.92         61.19         5.63 o                         
   6   8   5         32.13         28.28         4.32 o                         
   7   8   5        114.26        115.32         9.00 o                         
   8   8   5          6.98          1.81         2.21 o                         
   1   9   5        109.70        114.45         3.89 o                         
   2   9   5        158.98        180.66         5.42 o                         
   3   9   5         48.15         54.37         7.57 o                         
   4   9   5        196.78        186.70         7.04 o                         
   5   9   5         44.26         41.37         4.07 o                         
   6   9   5          3.67          1.51         1.90 o                         
  -4  -8   6        194.39        202.53         6.64 o                         
  -3  -8   6         37.23         39.17         4.74 o                         
  -2  -8   6         36.46         33.96         7.53 o                         
  -1  -8   6         65.38         74.48         3.20 o                         
  -6  -7   6        111.96        106.63         3.72 o                         
  -5  -7   6          7.72          6.54         2.38 o                         
  -4  -7   6         45.30         41.05         3.99 o                         
  -3  -7   6          0.62          0.74         1.38 o                         
  -2  -7   6        177.96        181.96         9.78 o                         
  -1  -7   6          6.01          1.64         1.74 o                         
   0  -7   6          4.33          3.75         1.51 o                         
   1  -7   6         34.50         44.18         2.38 o                         
   2  -7   6         39.43         51.05         2.90 o                         
  -7  -6   6         51.84         50.17         4.87 o                         
  -6  -6   6         58.28         48.50         5.31 o                         
  -5  -6   6        279.21        280.57         5.10 o                         
  -4  -6   6         62.01         64.17         3.79 o                         
  -3  -6   6          3.20          3.67         3.32 o                         
  -2  -6   6        125.71        127.61         3.36 o                         
  -1  -6   6          8.92          8.36         1.64 o                         
   0  -6   6         88.72         85.08         4.19 o                         
   1  -6   6         97.30         97.37         4.25 o                         
   2  -6   6         22.61         24.12         2.27 o                         
  -7  -5   6         23.83         19.05         3.59 o                         
  -6  -5   6         65.05         60.35         5.77 o                         
  -5  -5   6        203.78        193.37         4.97 o                         
  -4  -5   6        160.33        145.46         5.08 o                         
  -3  -5   6         44.40         38.19         4.26 o                         
  -2  -5   6         69.84         67.28         2.86 o                         
  -1  -5   6          3.99          2.74         1.81 o                         
   0  -5   6         48.33         40.48         4.23 o                         
   1  -5   6         40.55         39.67         2.17 o                         
   2  -5   6        176.15        170.38         3.13 o                         
   3  -5   6        134.19        143.63         2.32 o                         
  -8  -4   6        113.50        121.74         6.69 o                         
  -7  -4   6          3.65          4.56         2.68 o                         
  -6  -4   6         78.24         80.96         3.09 o                         
  -5  -4   6          2.61          0.40         2.33 o                         
  -4  -4   6         93.56         95.99         4.85 o                         
  -3  -4   6        112.85        105.45         3.17 o                         
  -2  -4   6        110.28        109.71         2.73 o                         
  -1  -4   6        279.00        278.93         3.50 o                         
   0  -4   6         46.33         44.40         2.49 o                         
   1  -4   6         12.54         15.73         2.18 o                         
   2  -4   6          5.20          7.51         2.36 o                         
   3  -4   6        263.18        274.52         4.13 o                         
   4  -4   6          2.04          2.14         0.76 o                         
  -8  -3   6         12.34         14.98         3.35 o                         
  -7  -3   6         37.72         28.48         4.86 o                         
  -6  -3   6        307.43        330.34         5.71 o                         
  -5  -3   6          0.72          1.55         1.42 o                         
  -4  -3   6        184.60        176.05         3.84 o                         
  -3  -3   6         57.55         58.12         3.99 o                         
  -2  -3   6         73.82         72.34         2.86 o                         
  -1  -3   6          3.60          0.48         1.89 o                         
   0  -3   6         56.60         59.29         1.71 o                         
   1  -3   6        531.32        543.13         8.95 o                         
   2  -3   6        217.32        212.97         4.98 o                         
   3  -3   6        695.95        758.85         6.44 o                         
   4  -3   6         37.76         39.79         1.85 o                         
   5  -3   6         22.09         25.12         1.87 o                         
  -8  -2   6          1.94          0.93         1.00 o                         
  -7  -2   6          2.31          3.12         1.40 o                         
  -6  -2   6         52.48         48.93         2.25 o                         
  -5  -2   6         39.01         40.52         2.68 o                         
  -4  -2   6        245.30        240.78         3.30 o                         
  -3  -2   6        168.76        162.99         4.95 o                         
  -2  -2   6        854.48        907.90         9.46 o                         
  -1  -2   6        975.77       1039.12        10.84 o                         
   0  -2   6          0.03          0.27         0.66 o                         
   1  -2   6        268.16        259.67         3.58 o                         
   2  -2   6          1.58          0.40         0.41 o                         
   3  -2   6          1.10          1.63         0.51 o                         
   4  -2   6        844.06        899.82        32.00 o                         
   5  -2   6       2294.18       2377.15        12.55 o                         
   6  -2   6          4.72          1.50         1.22 o                         
  -8  -1   6         32.32         25.85         5.12 o                         
  -7  -1   6          0.05          0.33         1.22 o                         
  -6  -1   6         39.39         41.60         3.03 o                         
  -5  -1   6        579.48        613.58        12.65 o                         
  -4  -1   6       1657.67       1791.82        11.70 o                         
  -3  -1   6        397.57        425.53         8.79 o                         
  -2  -1   6        449.97        478.95         8.92 o                         
  -1  -1   6        847.10        877.26        10.33 o                         
   0  -1   6        527.32        564.59         9.66 o                         
   1  -1   6         69.04         61.93         1.67 o                         
   2  -1   6        475.65        483.44         7.05 o                         
   3  -1   6        624.70        604.83        16.47 o                         
   4  -1   6        233.13        214.19         1.50 o                         
   5  -1   6        362.88        350.74        11.34 o                         
   6  -1   6        372.22        379.62        10.22 o                         
  -7   0   6         43.77         46.65         4.19 o                         
  -6   0   6         27.70         26.61         2.02 o                         
  -5   0   6        228.02        202.03        26.19 o                         
  -4   0   6          2.95          2.54         1.16 o                         
  -3   0   6        129.66        121.89         7.16 o                         
  -2   0   6        972.32       1038.33        22.19 o                         
  -1   0   6        229.62        232.43         5.33 o                         
   0   0   6       1425.77       1533.20        10.62 o                         
   1   0   6       3250.29       3512.69        52.85 o                         
   2   0   6        105.56        105.01         4.17 o                         
   3   0   6          1.45          0.89         1.46 o                         
   4   0   6        284.90        304.90         8.98 o                         
   5   0   6          1.02          0.23         0.24 o                         
   6   0   6        176.24        181.91         3.96 o                         
   7   0   6          4.72          4.10         1.68 o                         
  -7   1   6         15.90         13.48         3.63 o                         
  -6   1   6         71.62         57.56         3.17 o                         
  -5   1   6          8.57          8.81         1.84 o                         
  -4   1   6          7.36          7.68         1.57 o                         
  -3   1   6         36.59         33.70         1.95 o                         
  -2   1   6        310.41        338.57         4.00 o                         
  -1   1   6          0.34         -1.09         1.32 o                         
   0   1   6        289.81        264.78         2.50 o                         
   1   1   6          2.08          3.67         0.76 o                         
   2   1   6       1559.41       1755.16        14.05 o                         
   3   1   6        657.22        653.50         6.75 o                         
   4   1   6          0.34          0.37         0.44 o                         
   5   1   6         14.14          7.53         0.75 o                         
   6   1   6         29.92         20.69         2.03 o                         
   7   1   6          1.51          0.82         0.65 o                         
   8   1   6          1.45          1.75         1.72 o                         
  -6   2   6        112.58        118.48         6.46 o                         
  -5   2   6          3.00          5.33         3.07 o                         
  -4   2   6        104.60         98.71         2.25 o                         
  -3   2   6          1.73          0.82         0.51 o                         
  -2   2   6          0.59          1.11         0.64 o                         
  -1   2   6        226.97        206.50         6.51 o                         
   0   2   6         38.63         47.17         1.62 o                         
   1   2   6         83.52         71.11         1.85 o                         
   2   2   6          8.24          9.74         0.97 o                         
   3   2   6          7.67          5.11         0.65 o                         
   4   2   6         50.83         47.32         2.12 o                         
   5   2   6        141.51        131.57         1.68 o                         
   6   2   6        223.78        224.55         3.96 o                         
   7   2   6         12.07         11.43         1.43 o                         
   8   2   6        119.96        100.69        10.47 o                         
   9   2   6          1.32          0.22         0.60 o                         
  -6   3   6         46.37         35.66         3.76 o                         
  -5   3   6          5.47          6.64         3.01 o                         
  -4   3   6         14.11         11.31         1.57 o                         
  -3   3   6        115.33         99.06         1.81 o                         
  -2   3   6        184.55        199.11         1.82 o                         
  -1   3   6          1.10         -0.67         1.09 o                         
   0   3   6          9.57         14.15         1.50 o                         
   1   3   6         30.06         34.51         3.38 o                         
   2   3   6        454.96        452.06         4.33 o                         
   3   3   6         59.69         62.43         1.37 o                         
   4   3   6        184.90        179.38         5.07 o                         
   5   3   6        160.80        154.10         4.45 o                         
   6   3   6          3.22          2.55         1.16 o                         
   7   3   6         29.57         30.74         4.52 o                         
   8   3   6          0.45          1.29         0.89 o                         
   9   3   6         30.51         19.78         5.59 o                         
  -5   4   6         20.14         24.63         3.52 o                         
  -4   4   6         11.30         10.27         3.16 o                         
  -3   4   6         67.56         70.01         4.04 o                         
  -2   4   6        145.34        146.98         2.87 o                         
  -1   4   6        313.07        269.45         3.78 o                         
   0   4   6          1.10          4.06         1.69 o                         
   1   4   6        641.26        688.26         7.03 o                         
   2   4   6         44.37         62.20         2.38 o                         
   3   4   6        151.71        165.61         4.87 o                         
   4   4   6        386.39        405.39        12.01 o                         
   5   4   6        225.29        240.47        10.27 o                         
   6   4   6        233.35        251.26         6.51 o                         
   7   4   6        762.25        816.04        10.08 o                         
   8   4   6         28.43         24.69         4.20 o                         
   9   4   6          0.28         -0.81         1.99 o                         
  -4   5   6         97.69        105.67         6.34 o                         
  -3   5   6        345.76        380.05         7.82 o                         
  -2   5   6        341.87        345.75         4.09 o                         
  -1   5   6         10.44          7.72         1.71 o                         
   0   5   6         31.62         29.50         2.11 o                         
   1   5   6          0.62          0.58         1.15 o                         
   2   5   6         55.85         60.46         2.94 o                         
   3   5   6        271.93        271.58         6.22 o                         
   4   5   6         88.24         89.65         5.11 o                         
   5   5   6        193.69        192.13         6.94 o                         
   6   5   6         79.24         72.12         6.66 o                         
   7   5   6         33.07         34.71         3.94 o                         
   8   5   6          1.18          2.06         1.32 o                         
   9   5   6        153.98        167.92         5.19 o                         
  -3   6   6        200.03        213.74         9.66 o                         
  -2   6   6        119.74        115.04         4.83 o                         
  -1   6   6        327.06        336.17         4.69 o                         
   0   6   6        556.44        590.36        17.88 o                         
   1   6   6         33.90         35.58         4.53 o                         
   2   6   6         17.24         17.33         6.26 o                         
   3   6   6        164.93        143.97         5.12 o                         
   4   6   6          3.52          5.44         2.18 o                         
   5   6   6          9.62          5.51         2.06 o                         
   6   6   6          1.39         -1.09         1.96 o                         
   7   6   6         35.92         31.59         4.48 o                         
   8   6   6         19.10         18.64         3.28 o                         
   9   6   6         52.77         50.26         6.39 o                         
  -2   7   6          2.14          5.46         2.95 o                         
  -1   7   6          0.46          0.58         1.48 o                         
   0   7   6        161.85        157.40         4.88 o                         
   1   7   6        101.58        108.80         3.52 o                         
   2   7   6         91.51         86.74         6.69 o                         
   3   7   6         10.69         12.55         2.56 o                         
   4   7   6        108.18         91.49         9.85 o                         
   5   7   6        141.05        133.33         5.23 o                         
   6   7   6         22.96         32.55         6.35 o                         
   7   7   6          0.20          0.61         1.11 o                         
   8   7   6          6.81          5.60         5.50 o                         
  -1   8   6          3.49          1.56         3.28 o                         
   0   8   6         78.87         84.90         3.64 o                         
   1   8   6          3.99          4.12         2.50 o                         
   2   8   6          1.37         -0.94         2.08 o                         
   3   8   6         48.78         44.85         9.03 o                         
   4   8   6          6.24          1.91         1.88 o                         
   5   8   6         17.96         25.04         3.38 o                         
   6   8   6          7.11          7.74         3.40 o                         
   7   8   6         20.75         20.58         3.40 o                         
   2   9   6         30.23         34.93        11.12 o                         
   3   9   6          2.28          3.20         1.87 o                         
   4   9   6          0.48          3.12         3.49 o                         
   5   9   6         57.84         51.43         3.83 o                         
   6   9   6         43.35         42.76         4.33 o                         
  -5  -7   7         85.76         77.75         4.40 o                         
  -4  -7   7         78.18         75.86         3.91 o                         
  -3  -7   7          8.13          5.19         1.63 o                         
  -2  -7   7          7.89          5.47         2.12 o                         
  -1  -7   7          0.10         -0.86         1.81 o                         
   0  -7   7          1.69          2.21         1.46 o                         
   1  -7   7         88.42        104.39         4.28 o                         
  -6  -6   7          5.14          3.86         1.11 o                         
  -5  -6   7         63.87         69.03         4.67 o                         
  -4  -6   7        303.21        316.77         4.78 o                         
  -3  -6   7          6.07          4.94         1.68 o                         
  -2  -6   7         62.03         61.30         3.57 o                         
  -1  -6   7        363.62        369.17         4.60 o                         
   0  -6   7          7.70          4.89         2.25 o                         
   1  -6   7        224.08        229.48         6.14 o                         
   2  -6   7         45.78         43.42         4.11 o                         
  -7  -5   7         39.55         38.96         2.91 o                         
  -6  -5   7          3.23          1.51         3.62 o                         
  -5  -5   7          2.99          5.90         1.95 o                         
  -4  -5   7        137.60        139.60         4.65 o                         
  -3  -5   7        185.14        196.27         5.18 o                         
  -2  -5   7        630.24        683.04        12.25 o                         
  -1  -5   7        241.52        247.23         5.18 o                         
   0  -5   7        351.80        362.89         6.98 o                         
   1  -5   7        157.25        153.96         3.78 o                         
   2  -5   7          5.82          6.22         1.62 o                         
   3  -5   7         51.80         56.62         4.18 o                         
  -7  -4   7         18.71         21.49         2.48 o                         
  -6  -4   7         73.95         76.41         4.33 o                         
  -5  -4   7        125.41        125.59         4.74 o                         
  -4  -4   7         97.87         91.57         5.91 o                         
  -3  -4   7          0.06         -1.03         1.77 o                         
  -2  -4   7        144.67        135.02         4.84 o                         
  -1  -4   7         56.13         53.37         2.47 o                         
   0  -4   7        366.58        367.81         5.25 o                         
   1  -4   7       1546.11       1734.55        36.70 o                         
   2  -4   7        506.23        453.10        11.04 o                         
   3  -4   7          7.59          5.42         1.40 o                         
   4  -4   7          9.37         10.08         2.13 o                         
  -7  -3   7        224.03        201.19         7.01 o                         
  -6  -3   7        188.71        187.29         4.14 o                         
  -5  -3   7         75.07         69.51         2.83 o                         
  -4  -3   7        121.01        125.65         4.97 o                         
  -3  -3   7        202.88        187.76         5.64 o                         
  -2  -3   7         77.42         77.74         3.22 o                         
  -1  -3   7         66.53         61.42         3.29 o                         
   0  -3   7        609.84        642.09         7.26 o                         
   1  -3   7         44.09         42.17         2.34 o                         
   2  -3   7         34.00         35.49         3.00 o                         
   3  -3   7        305.09        314.61         6.91 o                         
   4  -3   7          0.47         -0.44         0.44 o                         
   5  -3   7          5.99         10.42         1.93 o                         
  -7  -2   7         29.23         24.04         2.47 o                         
  -6  -2   7         50.93         44.28         3.80 o                         
  -5  -2   7        643.54        663.60        17.32 o                         
  -4  -2   7        252.06        271.18         4.59 o                         
  -3  -2   7        373.71        398.30         9.93 o                         
  -2  -2   7        135.35        146.78         4.26 o                         
  -1  -2   7        219.61        197.58         3.59 o                         
   0  -2   7         97.30         93.02         1.69 o                         
   1  -2   7          0.22          2.00         1.80 o                         
   4  -2   7          3.01          2.69         1.53 o                         
   5  -2   7         94.73         92.72         5.36 o                         
   6  -2   7          0.03          1.05         1.02 o                         
  -7  -1   7         70.98         56.90        10.08 o                         
  -6  -1   7        159.60        147.84         5.60 o                         
  -5  -1   7         64.47         60.12         2.92 o                         
  -4  -1   7         25.50         19.71         2.87 o                         
  -3  -1   7         90.86         84.55         2.40 o                         
  -2  -1   7        626.92        647.46         7.56 o                         
  -1  -1   7         22.49         18.38         1.13 o                         
   0  -1   7        376.84        407.82         5.64 o                         
   1  -1   7          1.56          0.54         0.60 o                         
   2  -1   7         91.18         89.15         7.41 o                         
   3  -1   7         44.32         48.08         2.85 o                         
   4  -1   7        563.95        592.77         8.09 o                         
   5  -1   7         25.66         19.88         4.61 o                         
   6  -1   7         14.93         13.49         2.08 o                         
  -7   0   7         28.78         26.91         4.63 o                         
  -6   0   7          6.64          8.45         2.21 o                         
  -5   0   7        479.06        512.11        11.51 o                         
  -4   0   7        366.06        389.90         5.15 o                         
  -3   0   7         43.40         43.59         2.01 o                         
  -2   0   7          3.10          2.40         1.60 o                         
  -1   0   7        495.41        517.35         5.94 o                         
   0   0   7         12.55         13.81         2.17 o                         
   1   0   7         87.36         74.72         2.12 o                         
   2   0   7        953.84       1047.55        33.72 o                         
   3   0   7         73.11         69.62         2.89 o                         
   4   0   7          9.99          7.15         2.11 o                         
   5   0   7          0.01         -0.08         1.79 o                         
   6   0   7         52.03         43.64         2.58 o                         
   7   0   7        122.93        122.35         4.88 o                         
  -7   1   7         59.80         66.73         5.49 o                         
  -6   1   7          0.32          1.19         3.00 o                         
  -5   1   7         12.16         12.40         1.81 o                         
  -4   1   7         16.96         18.76         2.20 o                         
  -3   1   7         19.81         17.52         2.42 o                         
  -2   1   7        555.42        553.88        11.21 o                         
  -1   1   7        376.60        395.61         5.24 o                         
   0   1   7        301.82        301.94         5.75 o                         
   1   1   7          0.06          0.20         1.47 o                         
   2   1   7          2.58          2.80         1.21 o                         
   3   1   7          4.46          7.48         2.35 o                         
   4   1   7         50.80         49.72         3.07 o                         
   5   1   7          0.02          5.07         2.70 o                         
   6   1   7         60.17         58.57         2.19 o                         
   7   1   7          6.67          2.85         1.62 o                         
   8   1   7         55.28         33.07         9.17 o                         
  -6   2   7         11.34         16.69         3.84 o                         
  -5   2   7        131.70        131.89         2.52 o                         
  -4   2   7         69.95         68.94         2.25 o                         
  -3   2   7         15.63         12.85         1.53 o                         
  -2   2   7         40.24         46.05         1.97 o                         
  -1   2   7         80.58         69.66         2.04 o                         
   0   2   7        411.72        441.08         9.31 o                         
   1   2   7        766.51        768.57         6.40 o                         
   2   2   7         26.25         32.69         1.66 o                         
   3   2   7        242.22        228.05         4.06 o                         
   4   2   7         23.77         19.50         1.62 o                         
   5   2   7         13.75          9.37         1.06 o                         
   6   2   7         14.94         10.01         1.46 o                         
   7   2   7         27.96         20.91         2.29 o                         
   8   2   7         77.89         65.75         9.27 o                         
  -6   3   7         35.23         40.88         4.37 o                         
  -5   3   7          9.98         10.72         4.06 o                         
  -4   3   7         70.27         63.53         2.71 o                         
  -3   3   7         34.02         28.41         2.49 o                         
  -2   3   7         90.60         86.05         3.61 o                         
  -1   3   7          7.29          5.80         1.67 o                         
   0   3   7        243.61        203.96        15.92 o                         
   1   3   7          0.03         -0.62         1.36 o                         
   2   3   7        153.43        162.17         3.00 o                         
   3   3   7        351.70        357.81         6.08 o                         
   4   3   7          0.42          2.23         1.45 o                         
   5   3   7        348.27        361.57         8.87 o                         
   6   3   7          0.05         -0.30         2.21 o                         
   7   3   7         67.86         64.69         5.15 o                         
   8   3   7          0.67         -0.33         1.35 o                         
   9   3   7         19.62         11.69         4.56 o                         
  -5   4   7          0.02          5.45         4.44 o                         
  -4   4   7        243.67        293.15        11.66 o                         
  -3   4   7          4.39          2.33         1.00 o                         
  -2   4   7          5.73          7.19         2.00 o                         
  -1   4   7        184.05        184.69         2.86 o                         
   0   4   7         45.48         43.88         2.15 o                         
   1   4   7          4.95          3.74         3.27 o                         
   2   4   7        254.78        250.18         6.46 o                         
   3   4   7         18.02         15.80         2.24 o                         
   4   4   7        287.48        286.31         6.30 o                         
   5   4   7       1458.62       1602.69        21.38 o                         
   6   4   7        196.24        201.68         6.50 o                         
   7   4   7         89.29         93.01         3.54 o                         
   8   4   7         38.08         28.32         5.89 o                         
  -4   5   7        141.90        147.13         6.02 o                         
  -3   5   7         14.03         19.95         4.58 o                         
  -2   5   7         81.48         74.70         2.48 o                         
  -1   5   7          0.03          0.16         1.36 o                         
   0   5   7         11.77         14.27         5.30 o                         
   1   5   7         26.48         22.04         3.27 o                         
   2   5   7        164.97        172.73         3.63 o                         
   3   5   7         10.80         11.34         2.76 o                         
   4   5   7         22.24         22.32         2.86 o                         
   5   5   7        209.93        206.55         6.97 o                         
   6   5   7        596.52        665.50        12.52 o                         
   7   5   7        333.47        356.59         8.90 o                         
   8   5   7         42.38         26.84         6.11 o                         
   9   5   7         14.07         12.61         4.04 o                         
  -3   6   7          0.49         -3.01         3.01 o                         
  -2   6   7        306.87        328.48        12.87 o                         
  -1   6   7        215.09        213.22         3.38 o                         
   0   6   7         45.35         52.25         3.17 o                         
   1   6   7        247.84        249.03         6.07 o                         
   2   6   7          0.27          1.04         0.64 o                         
   3   6   7          4.38          3.02         1.89 o                         
   4   6   7        207.15        193.22         7.34 o                         
   5   6   7         31.39         38.36         3.70 o                         
   6   6   7         47.45         44.56         7.41 o                         
   7   6   7          5.82          5.48         3.36 o                         
   8   6   7         74.56         74.96         5.89 o                         
  -2   7   7          0.33         -2.69         3.31 o                         
  -1   7   7         85.28         74.74        12.68 o                         
   0   7   7         80.59         76.54         6.37 o                         
   1   7   7        142.28        124.53         5.07 o                         
   2   7   7         34.65         19.32         8.10 o                         
   3   7   7        123.30        112.02         3.68 o                         
   4   7   7          0.36          0.80         1.16 o                         
   5   7   7         27.18         17.61         3.30 o                         
   6   7   7        303.65        320.33         5.01 o                         
   7   7   7          3.38          4.80         4.72 o                         
   8   7   7         10.26         10.82         2.40 o                         
   0   8   7         19.13         17.98         3.51 o                         
   1   8   7        124.48        123.26         4.95 o                         
   2   8   7         11.71          9.72         4.11 o                         
   3   8   7          1.57          8.13         3.98 o                         
   4   8   7          0.37          4.22         3.96 o                         
   5   8   7         41.22         37.36         6.14 o                         
   6   8   7        134.62        155.24        12.52 o                         
   7   8   7         33.62         30.53         7.21 o                         
   2   9   7          0.21          2.71         1.83 o                         
   3   9   7        173.57        185.07         6.78 o                         
   4   9   7          8.88          7.21         3.25 o                         
   5   9   7         32.96         33.63         5.02 o                         
  -4  -7   8         20.15         20.42         3.13 o                         
  -3  -7   8        135.65        127.89         4.90 o                         
  -2  -7   8         20.20         18.83         2.63 o                         
  -1  -7   8         88.05         89.32         3.90 o                         
   0  -7   8         74.13         85.28         5.90 o                         
  -6  -6   8        390.76        431.06        14.04 o                         
  -5  -6   8         26.66         23.47         3.15 o                         
  -4  -6   8        203.61        213.37         7.15 o                         
  -3  -6   8        103.74         97.66         3.65 o                         
  -2  -6   8         18.66         16.13         2.66 o                         
  -1  -6   8        175.07        180.31         3.84 o                         
   0  -6   8        103.43        103.25         3.94 o                         
   1  -6   8         33.04         34.11         2.49 o                         
   2  -6   8        240.37        235.50         9.26 o                         
  -6  -5   8         19.14         14.78         2.65 o                         
  -5  -5   8         93.32         91.51        10.17 o                         
  -4  -5   8        488.62        512.84         9.82 o                         
  -3  -5   8        140.44        142.16         3.68 o                         
  -2  -5   8        142.71        140.76         3.37 o                         
  -1  -5   8         29.45         28.42         2.82 o                         
   0  -5   8        132.18        129.02         4.23 o                         
   1  -5   8         53.17         52.65         2.04 o                         
   2  -5   8          0.59          0.95         1.11 o                         
   3  -5   8          1.71          1.77         1.43 o                         
  -7  -4   8         72.87         67.47         4.17 o                         
  -6  -4   8          4.12         -0.57         5.35 o                         
  -5  -4   8         26.48         25.45         2.77 o                         
  -4  -4   8         43.06         45.96         4.22 o                         
  -3  -4   8        249.62        250.88         6.03 o                         
  -2  -4   8        181.62        168.01         6.36 o                         
  -1  -4   8        758.58        812.88        16.32 o                         
   0  -4   8         13.05         13.12         2.79 o                         
   1  -4   8        404.29        407.03        18.32 o                         
   2  -4   8          2.97          2.94         1.53 o                         
   3  -4   8        128.53        121.92         4.41 o                         
   4  -4   8         32.55         30.85         3.17 o                         
  -7  -3   8          7.60         17.12        10.11 o                         
  -6  -3   8         27.22         20.12         2.57 o                         
  -5  -3   8         44.72         44.51         3.12 o                         
  -4  -3   8        161.79        158.94         3.59 o                         
  -3  -3   8         40.79         40.15         2.61 o                         
  -1  -3   8          2.04          1.30         0.96 o                         
   0  -3   8        231.89        226.26         6.34 o                         
   1  -3   8        302.59        285.98         5.25 o                         
   2  -3   8         31.87         34.37         7.35 o                         
   3  -3   8       1256.76       1328.18        12.72 o                         
   4  -3   8          0.15         -0.87         1.46 o                         
   5  -3   8         51.49         56.88         3.63 o                         
  -7  -2   8        181.07        156.28         4.76 o                         
  -6  -2   8        142.63        112.37         3.07 o                         
  -5  -2   8        309.98        343.23         4.78 o                         
  -4  -2   8         72.94         69.07         2.50 o                         
  -3  -2   8         73.57         66.43         2.93 o                         
  -2  -2   8        105.42        113.37         3.21 o                         
  -1  -2   8         48.66         52.63         3.19 o                         
   0  -2   8        151.33        137.32         1.71 o                         
   1  -2   8        294.69        282.20         7.41 o                         
   2  -2   8          0.60          1.40         0.99 o                         
   3  -2   8        922.78        972.78        27.24 o                         
   4  -2   8         69.57         67.28         3.22 o                         
   5  -2   8          5.04          6.31         2.07 o                         
   6  -2   8         55.90         55.58         3.85 o                         
  -7  -1   8         26.34         20.36         2.24 o                         
  -6  -1   8        121.98        130.77         4.53 o                         
  -5  -1   8        149.62        139.93         5.55 o                         
  -4  -1   8         63.48         63.55         2.75 o                         
  -3  -1   8        317.77        330.90         5.52 o                         
  -2  -1   8        308.13        334.07         3.74 o                         
  -1  -1   8         69.09         88.46         2.89 o                         
   0  -1   8        322.95        304.73         7.59 o                         
   1  -1   8        240.25        258.18         4.23 o                         
   2  -1   8        205.57        214.86         7.08 o                         
   3  -1   8         48.19         52.48         3.36 o                         
   4  -1   8         28.01         24.10         6.29 o                         
   5  -1   8         17.30         16.55         2.54 o                         
   6  -1   8          0.95         -0.74         1.61 o                         
  -7   0   8        121.92        126.05         7.44 o                         
  -6   0   8         76.27         75.16         3.41 o                         
  -5   0   8         37.94         31.66         2.43 o                         
  -4   0   8        572.53        632.58        12.91 o                         
  -3   0   8         75.12         71.75         3.68 o                         
  -2   0   8          1.62          0.69         2.71 o                         
  -1   0   8        248.28        249.12         6.30 o                         
   0   0   8        723.42        805.88        15.15 o                         
   1   0   8         19.69         23.57         2.90 o                         
   2   0   8        229.84        216.74         3.53 o                         
   3   0   8          0.46         -1.95         1.95 o                         
   4   0   8         13.53         21.31         3.14 o                         
   5   0   8         76.22         68.65         3.12 o                         
   6   0   8         39.84         43.48         3.22 o                         
   7   0   8         57.97         50.96         8.04 o                         
  -6   1   8         20.39         18.09         4.30 o                         
  -5   1   8         47.09         49.26         3.64 o                         
  -4   1   8          5.17          6.76         1.62 o                         
  -3   1   8         57.15         56.80         2.38 o                         
  -2   1   8        578.65        605.91        17.65 o                         
  -1   1   8         28.47         25.52         5.58 o                         
   0   1   8        184.66        185.33         2.99 o                         
   1   1   8        558.42        539.76         9.47 o                         
   2   1   8         14.08         13.31         0.74 o                         
   3   1   8         65.48         74.66         5.03 o                         
   4   1   8         37.99         40.47         3.33 o                         
   5   1   8          4.69          7.80         3.02 o                         
   6   1   8          8.93          0.85         1.99 o                         
   7   1   8        131.12        122.61         8.59 o                         
   8   1   8         29.62         20.47         6.19 o                         
  -6   2   8         25.19         29.34         5.59 o                         
  -5   2   8          3.27          3.28         1.51 o                         
  -4   2   8         15.43         12.03         1.75 o                         
  -3   2   8          7.18          6.82         1.50 o                         
  -2   2   8        110.92        110.17         2.42 o                         
  -1   2   8         33.66         38.18         2.30 o                         
   0   2   8        167.81        166.48         4.23 o                         
   1   2   8         76.93         63.32         1.83 o                         
   2   2   8         13.68          9.65         1.02 o                         
   3   2   8        117.34        106.74         4.23 o                         
   4   2   8        165.97        156.16         2.45 o                         
   5   2   8          0.05          0.29         0.89 o                         
   6   2   8        302.73        299.63        11.46 o                         
   7   2   8         59.70         44.67        11.14 o                         
   8   2   8          6.90          4.61         1.69 o                         
  -5   3   8         12.87          9.32         4.76 o                         
  -4   3   8         22.11         23.99         5.96 o                         
  -3   3   8          1.55          0.83         2.57 o                         
  -2   3   8        249.11        253.87        13.45 o                         
  -1   3   8        188.51        194.98         5.64 o                         
   0   3   8        393.22        422.96         4.79 o                         
   1   3   8         47.17         60.22         3.20 o                         
   2   3   8        226.21        206.51         5.82 o                         
   3   3   8        338.31        325.20         7.29 o                         
   4   3   8        133.77        133.97         1.58 o                         
   5   3   8         68.38         61.23         6.06 o                         
   6   3   8        141.97        152.18         2.63 o                         
   7   3   8         17.53          4.88         4.79 o                         
   8   3   8         82.42         67.18        14.52 o                         
  -4   4   8         12.34         10.47         5.12 o                         
  -3   4   8        170.65        171.60         3.80 o                         
  -2   4   8         80.44         75.50         3.27 o                         
  -1   4   8        197.59        199.08         5.77 o                         
   0   4   8         75.50         72.12         2.55 o                         
   1   4   8         96.41         96.53         2.90 o                         
   2   4   8        136.52        131.05         4.97 o                         
   3   4   8        564.55        590.30         6.33 o                         
   4   4   8         52.89         51.09         3.28 o                         
   5   4   8        648.39        688.79        15.17 o                         
   6   4   8         23.16         21.50         3.57 o                         
   7   4   8         69.61         58.87         7.20 o                         
  -4   5   8          9.18          7.94         3.43 o                         
  -3   5   8         81.39         84.66         7.00 o                         
  -2   5   8         54.31         55.14         3.39 o                         
  -1   5   8         73.22         67.50         2.81 o                         
   0   5   8        314.18        290.81         5.89 o                         
   1   5   8          4.79          4.04         1.78 o                         
   2   5   8        155.66        151.19         4.02 o                         
   3   5   8         13.95         10.66         2.46 o                         
   4   5   8        627.22        683.73        20.97 o                         
   5   5   8         29.86         28.68         2.94 o                         
   6   5   8          0.51          2.11         1.24 o                         
   7   5   8          2.33          1.37         1.34 o                         
   8   5   8        110.86        113.64         4.87 o                         
  -3   6   8          3.11          3.16         3.93 o                         
  -2   6   8         49.35         49.09         4.86 o                         
  -1   6   8         36.97         32.19         5.25 o                         
   0   6   8         12.27         13.59         2.87 o                         
   1   6   8         67.90         48.80         3.56 o                         
   2   6   8        615.22        608.72        11.73 o                         
   3   6   8         31.81         28.02         4.53 o                         
   4   6   8          0.65          2.53         1.25 o                         
   5   6   8        123.25        126.67         5.07 o                         
   6   6   8         15.67         17.82         3.18 o                         
   7   6   8        217.29        246.09        11.80 o                         
   8   6   8        195.25        234.73        17.53 o                         
  -1   7   8         15.71         19.83         5.58 o                         
   0   7   8          9.23         10.03         2.03 o                         
   1   7   8        165.32        159.29         3.98 o                         
   2   7   8          0.19          3.71         1.74 o                         
   3   7   8          1.48          1.58         1.24 o                         
   4   7   8        427.79        421.81        18.49 o                         
   5   7   8          2.37          3.91         1.20 o                         
   6   7   8          1.65          0.64         0.96 o                         
   7   7   8         48.70         36.79         5.32 o                         
   8   7   8         12.68         12.39         3.35 o                         
   1   8   8         71.55         76.54         8.63 o                         
   2   8   8         24.80         20.94         3.81 o                         
   3   8   8         10.76          7.33         1.85 o                         
   4   8   8        230.23        238.22         7.57 o                         
   5   8   8         17.74         14.57         3.07 o                         
   6   8   8        165.43        164.98         7.27 o                         
   7   8   8         29.13         39.21         4.43 o                         
   4   9   8          7.38          5.37         2.28 o                         
  -5  -6   9        148.98        142.11         8.85 o                         
  -4  -6   9         94.73        102.01        13.39 o                         
  -3  -6   9          2.85          1.06         1.18 o                         
  -2  -6   9         22.36         19.37         2.50 o                         
  -1  -6   9         45.59         41.97         3.44 o                         
   0  -6   9        180.58        189.40         6.17 o                         
   1  -6   9          4.43          3.04         2.24 o                         
  -6  -5   9        166.61        162.34         7.56 o                         
  -5  -5   9          1.71          0.13         1.42 o                         
  -4  -5   9         25.86         23.32         3.32 o                         
  -3  -5   9         89.73         84.82         4.57 o                         
  -2  -5   9         25.14         19.58         4.39 o                         
  -1  -5   9        167.27        170.01         4.78 o                         
   0  -5   9         36.55         37.75         2.70 o                         
   1  -5   9         87.99         79.06         3.74 o                         
   2  -5   9         72.63         83.30         6.23 o                         
   3  -5   9          4.38          3.02         2.23 o                         
  -6  -4   9          6.98          6.18         2.11 o                         
  -5  -4   9         20.56         16.67         4.35 o                         
  -4  -4   9         34.73         33.88         3.29 o                         
  -3  -4   9         79.02         80.51         4.33 o                         
  -2  -4   9          1.55          2.75         1.29 o                         
  -1  -4   9          9.14          8.05         1.53 o                         
   0  -4   9         18.77         25.03         3.51 o                         
   1  -4   9          1.30          2.64         1.29 o                         
   2  -4   9         33.38         35.39         3.98 o                         
   3  -4   9          0.01         -0.31         1.25 o                         
   4  -4   9        127.82        133.25         6.29 o                         
  -6  -3   9         97.05         98.56         7.25 o                         
  -5  -3   9          4.92          4.20         1.56 o                         
  -4  -3   9         33.68         30.76         3.57 o                         
  -3  -3   9          3.12         -1.19         2.52 o                         
  -2  -3   9         86.39         76.56         4.61 o                         
  -1  -3   9         63.19         54.90         4.28 o                         
   0  -3   9         39.59         38.37         3.23 o                         
   1  -3   9        208.28        215.88         5.13 o                         
   2  -3   9         52.25         50.23         7.56 o                         
   3  -3   9        125.41        133.87         4.07 o                         
   4  -3   9         43.28         43.97         4.15 o                         
   5  -3   9          2.86          2.21         1.34 o                         
  -6  -2   9          9.08          4.10         3.32 o                         
  -5  -2   9         87.40         84.73         3.13 o                         
  -4  -2   9        207.15        213.83         4.34 o                         
  -3  -2   9        180.49        183.52         5.29 o                         
  -2  -2   9         39.51         35.68         2.73 o                         
  -1  -2   9          0.31         -1.40         1.54 o                         
   0  -2   9         85.72         77.53         1.71 o                         
   1  -2   9        248.96        253.75         3.91 o                         
   2  -2   9         27.78         18.12         2.57 o                         
   3  -2   9        259.06        270.05         7.64 o                         
   4  -2   9         33.23         37.38         3.55 o                         
   5  -2   9        154.45        140.23         8.70 o                         
  -6  -1   9         40.88         38.03         3.03 o                         
  -5  -1   9        357.81        378.94         8.81 o                         
  -4  -1   9        106.12        102.49         2.86 o                         
  -3  -1   9         17.44         16.22         3.22 o                         
  -2  -1   9        110.05        103.98         2.98 o                         
  -1  -1   9        224.08        234.20         7.88 o                         
   0  -1   9          2.75          1.60         1.39 o                         
   1  -1   9         43.96         35.67         1.15 o                         
   2  -1   9        343.76        307.03         3.21 o                         
   3  -1   9         42.26         39.26         3.43 o                         
   4  -1   9        355.93        360.01        12.50 o                         
   5  -1   9         31.27         24.55         2.93 o                         
   6  -1   9          0.39         -1.27         2.05 o                         
  -6   0   9        235.76        230.06         8.49 o                         
  -5   0   9         12.37         10.83         1.89 o                         
  -4   0   9          3.30          2.25         1.28 o                         
  -3   0   9         52.86         58.05         2.59 o                         
  -2   0   9         20.54         23.03         2.22 o                         
  -1   0   9        382.07        411.34         5.28 o                         
   0   0   9        399.82        411.35         4.34 o                         
   1   0   9        238.63        251.36         2.82 o                         
   2   0   9         43.39         35.18         1.00 o                         
   3   0   9         91.27         87.07         4.05 o                         
   4   0   9          0.50          3.07         2.12 o                         
   5   0   9        141.17        148.71         4.39 o                         
   6   0   9         31.32         27.84         3.33 o                         
   7   0   9         24.36         33.03         3.94 o                         
  -6   1   9         16.72         18.97         3.98 o                         
  -5   1   9          3.11          2.69         1.91 o                         
  -4   1   9        206.16        205.62         4.67 o                         
  -3   1   9         22.64         23.69         2.62 o                         
  -2   1   9         11.54         15.74         2.55 o                         
  -1   1   9         65.20         59.95         2.73 o                         
   0   1   9         43.53         51.46         2.22 o                         
   1   1   9         68.76         71.35         2.06 o                         
   2   1   9        127.95        119.55         2.61 o                         
   3   1   9          2.06         -0.37         2.18 o                         
   4   1   9        147.52        133.82         4.33 o                         
   5   1   9         54.93         46.21         3.92 o                         
   6   1   9          0.10          4.11         2.34 o                         
   7   1   9          0.56          1.07         1.61 o                         
   8   1   9         18.43         16.47         4.79 o                         
  -5   2   9          1.53         -0.48         3.99 o                         
  -4   2   9         10.08          9.89         3.05 o                         
  -3   2   9          1.80          2.01         1.24 o                         
  -2   2   9         90.05         89.37         2.58 o                         
  -1   2   9        127.92        119.53         2.81 o                         
   0   2   9         58.57         60.28         3.37 o                         
   1   2   9          4.84          2.80         1.91 o                         
   2   2   9        136.41        114.18         3.58 o                         
   3   2   9         79.29         71.30         1.23 o                         
   4   2   9        247.93        258.94         2.34 o                         
   5   2   9        124.98        123.77         4.16 o                         
   6   2   9        105.34        118.08         5.41 o                         
   7   2   9        236.89        227.78        11.32 o                         
   8   2   9          0.00          1.05         0.90 o                         
  -5   3   9         34.89         36.57         7.02 o                         
  -4   3   9        160.33        170.81         5.09 o                         
  -3   3   9         44.33         41.02         3.03 o                         
  -2   3   9        133.33        129.73         2.94 o                         
  -1   3   9         11.80         10.15         1.77 o                         
   0   3   9         65.42         65.33         2.69 o                         
   1   3   9        786.44        835.54         6.23 o                         
   2   3   9        285.84        279.38         4.32 o                         
   3   3   9        465.97        482.62         4.50 o                         
   4   3   9        623.69        616.22         6.08 o                         
   5   3   9          3.94          1.97         1.58 o                         
   6   3   9         39.49         28.59         6.20 o                         
   7   3   9          8.44          6.56         3.64 o                         
   8   3   9          9.99          6.53         3.66 o                         
  -4   4   9         67.59         71.77         6.79 o                         
  -3   4   9        241.99        248.86         6.54 o                         
  -2   4   9        194.46        188.92         6.59 o                         
  -1   4   9         16.33         14.21         1.80 o                         
   0   4   9        134.39        132.11         5.74 o                         
   1   4   9         82.61         80.58         3.22 o                         
   2   4   9         30.54         23.09         2.70 o                         
   3   4   9       1636.22       1779.01        20.54 o                         
   4   4   9        874.53        958.38        25.97 o                         
   5   4   9        408.13        425.09         8.82 o                         
   6   4   9        301.30        303.91         4.58 o                         
   7   4   9          0.11          1.09         1.44 o                         
   8   4   9          1.32         -2.93         2.93 o                         
  -3   5   9        442.21        481.55         9.42 o                         
  -2   5   9         22.64         20.36         2.19 o                         
  -1   5   9          0.40         -0.16         1.41 o                         
   0   5   9        142.23        139.51         3.38 o                         
   1   5   9         29.88         28.61         2.36 o                         
   2   5   9        150.95        158.10         3.64 o                         
   3   5   9         12.01         11.83         2.27 o                         
   4   5   9        128.54        128.55         5.12 o                         
   5   5   9        126.85        109.57         9.36 o                         
   6   5   9        195.03        195.97         6.82 o                         
   7   5   9        148.47        146.57         8.05 o                         
   8   5   9          7.35          3.79         3.04 o                         
  -2   6   9         62.46         53.74        11.96 o                         
  -1   6   9        434.34        418.70        10.45 o                         
   0   6   9        287.47        279.45         6.21 o                         
   1   6   9          4.55          2.74         1.28 o                         
   2   6   9         80.62         77.01         5.75 o                         
   3   6   9         12.22         15.70         2.66 o                         
   4   6   9         72.97         70.05         4.61 o                         
   5   6   9         60.77         60.47         4.73 o                         
   6   6   9        118.12        124.66         7.21 o                         
   7   6   9         40.41         36.07         6.77 o                         
   8   6   9          3.49          1.42         1.88 o                         
  -1   7   9         33.10         37.56         6.80 o                         
   0   7   9          0.01          1.31         1.10 o                         
   1   7   9         46.26         32.64         6.12 o                         
   2   7   9        132.65        127.65         5.34 o                         
   3   7   9          3.02          2.82         1.56 o                         
   4   7   9          3.50          2.60         1.22 o                         
   5   7   9          9.85         11.75         2.36 o                         
   6   7   9         12.67          9.16         2.64 o                         
   7   7   9         10.34         14.96         3.35 o                         
   1   8   9         10.87          7.51         2.01 o                         
   2   8   9        105.43         94.75         5.90 o                         
   3   8   9          0.62         -0.83         1.77 o                         
   4   8   9         42.79         37.49         6.95 o                         
   5   8   9         38.98         49.70         7.10 o                         
   6   8   9          0.85          3.85         2.29 o                         
  -3  -6  10         81.69         77.89         4.41 o                         
  -2  -6  10        309.52        323.19         7.38 o                         
  -1  -6  10          3.18          3.80         2.12 o                         
   0  -6  10         59.70         58.23         3.90 o                         
  -5  -5  10        125.80        133.65        15.97 o                         
  -4  -5  10          0.37         -1.06         1.18 o                         
  -3  -5  10         30.88         25.87         3.84 o                         
  -2  -5  10          1.84          1.63         2.17 o                         
  -1  -5  10        847.88        951.04        22.60 o                         
   0  -5  10         88.20         83.52         8.67 o                         
   1  -5  10          0.02          0.53         3.00 o                         
   2  -5  10          2.17         -0.19         2.16 o                         
  -5  -4  10         17.34         16.40         4.30 o                         
  -4  -4  10         17.70         19.91         3.55 o                         
  -3  -4  10         13.37          9.98         2.16 o                         
  -2  -4  10          1.42          3.00         1.26 o                         
  -1  -4  10          5.73          3.76         1.54 o                         
   0  -4  10         23.45         23.23         3.65 o                         
   1  -4  10       1108.33       1222.48        11.61 o                         
   2  -4  10        137.53        132.37        13.75 o                         
   3  -4  10         18.09         20.77         4.25 o                         
   4  -4  10         54.69         72.39         4.38 o                         
  -6  -3  10          0.53          1.48         2.23 o                         
  -5  -3  10          2.50          2.11         1.92 o                         
  -4  -3  10         84.85         81.89         9.70 o                         
  -3  -3  10         45.92         44.29         3.85 o                         
  -2  -3  10          8.25          6.46         2.38 o                         
  -1  -3  10          2.11          7.00         4.28 o                         
   0  -3  10          9.35          8.71         2.31 o                         
   1  -3  10          4.88          2.06         2.93 o                         
   2  -3  10          5.30          1.95         2.72 o                         
   3  -3  10         49.26         55.14         4.95 o                         
   4  -3  10        254.97        279.88        12.04 o                         
   5  -3  10         19.28         14.79         4.42 o                         
  -6  -2  10         34.30         25.56         3.11 o                         
  -5  -2  10         38.71         41.19         3.51 o                         
  -4  -2  10          0.02         -0.10         2.12 o                         
  -3  -2  10         47.64         47.46         2.64 o                         
  -2  -2  10         59.25         56.14         2.64 o                         
  -1  -2  10        202.58        193.79         5.01 o                         
   0  -2  10          8.51          7.33         1.86 o                         
   1  -2  10        748.66        807.82        23.45 o                         
   2  -2  10         66.49         61.36         3.93 o                         
   3  -2  10        122.02        120.66         4.95 o                         
   4  -2  10         54.36         47.41         3.46 o                         
   5  -2  10         19.74         20.21         3.69 o                         
  -6  -1  10         19.61         17.44         2.26 o                         
  -5  -1  10          9.56         11.64         2.20 o                         
  -4  -1  10         30.68         31.05         2.55 o                         
  -3  -1  10         71.80         66.33         2.55 o                         
  -2  -1  10         12.00         15.58         3.68 o                         
  -1  -1  10         28.94         28.41         2.22 o                         
   0  -1  10        178.56        173.17         5.07 o                         
   1  -1  10         38.35         30.18         2.19 o                         
   2  -1  10        119.67        108.72         5.39 o                         
   3  -1  10         55.54         65.28         4.19 o                         
   4  -1  10         16.52          4.03         2.61 o                         
   5  -1  10          5.18          1.45         2.55 o                         
   6  -1  10         34.79         33.99         3.59 o                         
  -6   0  10        157.54        155.36         5.42 o                         
  -5   0  10         85.42         91.62         6.96 o                         
  -4   0  10         85.12         77.88         4.70 o                         
  -3   0  10         43.93         45.91         2.73 o                         
  -2   0  10        343.43        365.12         8.42 o                         
  -1   0  10          0.59          2.15         1.67 o                         
   0   0  10        177.91        170.09         4.93 o                         
   1   0  10        198.52        201.30         4.23 o                         
   2   0  10         43.18         39.85         2.22 o                         
   3   0  10         73.86         67.96         4.09 o                         
   4   0  10          8.83          9.16         3.66 o                         
   5   0  10          6.25          0.98         2.58 o                         
   6   0  10         86.39         93.32         5.51 o                         
   7   0  10          0.67         -1.67         1.67 o                         
  -5   1  10          0.99          2.43         3.72 o                         
  -4   1  10         22.45         20.35         3.47 o                         
  -3   1  10        573.38        641.71        14.89 o                         
  -2   1  10        218.77        232.16         6.09 o                         
  -1   1  10         38.21         40.78         2.48 o                         
   0   1  10         64.32         61.86         3.06 o                         
   1   1  10          0.22          0.00         1.13 o                         
   2   1  10         49.70         37.67         2.74 o                         
   3   1  10         80.75         66.82         4.47 o                         
   4   1  10         66.50         63.06         4.52 o                         
   5   1  10         15.99         25.27         3.42 o                         
   6   1  10          2.67          1.35         2.79 o                         
   7   1  10          5.66          5.40         3.33 o                         
  -5   2  10          4.57          4.93         3.79 o                         
  -4   2  10          4.58          5.03         1.76 o                         
  -3   2  10          0.62          1.05         1.34 o                         
  -2   2  10         33.67         30.34         2.35 o                         
  -1   2  10        470.80        508.91        10.68 o                         
   0   2  10        918.21        970.24        23.17 o                         
   1   2  10        156.30        159.07         3.14 o                         
   2   2  10        422.11        448.90        14.53 o                         
   3   2  10          4.72          3.37         0.76 o                         
   4   2  10         83.06         76.14         1.63 o                         
   5   2  10        174.10        163.44         5.34 o                         
   6   2  10         60.24         56.58         5.06 o                         
   7   2  10          7.52          5.86         4.06 o                         
   8   2  10          0.14         -1.84         2.10 o                         
  -4   3  10         31.76         36.40        13.99 o                         
  -3   3  10         92.69         96.90         2.80 o                         
  -2   3  10         34.13         32.48         2.11 o                         
  -1   3  10        228.28        223.37         5.63 o                         
   0   3  10         40.90         45.72         9.13 o                         
   1   3  10          3.30          5.34         2.19 o                         
   2   3  10        635.77        669.81        13.62 o                         
   3   3  10         75.11         71.35         3.15 o                         
   4   3  10         77.60         78.11         5.16 o                         
   5   3  10         21.97         18.32         2.81 o                         
   6   3  10         91.99         92.40         6.69 o                         
   7   3  10          4.51          5.43         2.60 o                         
   8   3  10          9.03          3.95         2.02 o                         
  -3   4  10          5.89          6.05         1.67 o                         
  -2   4  10          4.06          2.94         1.55 o                         
  -1   4  10         37.61         37.55         2.21 o                         
   0   4  10          4.67          3.63         1.57 o                         
   1   4  10        596.16        628.87        11.29 o                         
   2   4  10        525.19        565.74        11.78 o                         
   3   4  10          6.58          5.02         2.24 o                         
   4   4  10        294.90        294.14        14.20 o                         
   5   4  10        141.89        134.79         4.10 o                         
   6   4  10          1.34         -0.81         3.68 o                         
   7   4  10         24.55         22.60         7.94 o                         
   8   4  10         14.35         13.77         4.70 o                         
  -3   5  10          8.66         18.60         5.66 o                         
  -2   5  10         37.81         34.98         2.42 o                         
  -1   5  10         32.60         25.64         2.96 o                         
   0   5  10          6.48          4.23         1.45 o                         
   1   5  10         13.35         16.50         1.97 o                         
   2   5  10         60.64         59.32         2.81 o                         
   3   5  10          1.35         -0.17         2.51 o                         
   4   5  10          5.23          4.07         1.83 o                         
   5   5  10         33.74         31.49         3.21 o                         
   6   5  10          5.67          1.03         1.29 o                         
   7   5  10         48.56         39.83         8.85 o                         
   8   5  10         86.81         91.41        13.91 o                         
  -1   6  10         34.02         22.70         3.98 o                         
   0   6  10        118.93        111.74         8.75 o                         
   1   6  10          1.44          2.71         1.37 o                         
   2   6  10        125.50        108.79         3.47 o                         
   3   6  10        100.81         98.77         3.80 o                         
   4   6  10         40.50         39.64         5.73 o                         
   5   6  10          0.27         -0.67         1.51 o                         
   6   6  10          2.03          1.89         1.71 o                         
   7   6  10         13.00          6.74         2.00 o                         
   0   7  10          1.97          2.55         2.46 o                         
   1   7  10          0.23          2.97         3.77 o                         
   2   7  10          0.02          1.52         1.45 o                         
   3   7  10          0.13         -2.12         2.12 o                         
   4   7  10         31.27         24.50         3.78 o                         
   5   7  10         83.61         82.71         6.85 o                         
   6   7  10          3.95          0.48         1.86 o                         
   7   7  10          2.83          2.51         5.63 o                         
   2   8  10         31.57         32.28         7.23 o                         
   3   8  10         27.15         34.12         7.78 o                         
   4   8  10         20.47         22.25         3.33 o                         
   5   8  10         31.44         28.33         5.28 o                         
  -3  -5  11        296.86        309.87        13.80 o                         
  -2  -5  11          0.55          0.40         2.08 o                         
  -1  -5  11         95.66         86.22         4.22 o                         
   0  -5  11         27.05         29.42         4.20 o                         
   1  -5  11         10.49          7.09         2.82 o                         
  -4  -4  11         14.07          9.88         2.13 o                         
  -3  -4  11         24.96         27.02         3.29 o                         
  -2  -4  11         13.25         12.39         3.90 o                         
  -1  -4  11        420.36        437.51        11.55 o                         
   0  -4  11         20.50         17.02         5.31 o                         
   1  -4  11         26.24         23.85         6.93 o                         
   2  -4  11         79.24         81.42         8.92 o                         
   3  -4  11         11.73          7.40         1.99 o                         
  -5  -3  11         66.63         56.27         3.37 o                         
  -4  -3  11         11.14         13.27         7.27 o                         
  -3  -3  11        101.51        102.46         4.08 o                         
  -2  -3  11          6.34          4.59         2.14 o                         
  -1  -3  11         10.17          8.85         3.24 o                         
   0  -3  11         44.00         39.99         3.69 o                         
   1  -3  11          3.49          3.09         3.40 o                         
   2  -3  11          2.12         -2.17         3.08 o                         
   3  -3  11          8.33          4.73         3.81 o                         
   4  -3  11         24.60         27.78         2.94 o                         
  -5  -2  11          0.34          1.94         2.14 o                         
  -4  -2  11         42.82         48.69         3.23 o                         
  -3  -2  11        144.81        153.19         5.90 o                         
  -2  -2  11         19.69         23.23         2.66 o                         
  -1  -2  11        176.21        192.06        10.63 o                         
   0  -2  11        113.65        114.94         3.20 o                         
   1  -2  11        103.13        103.41         3.06 o                         
   2  -2  11        678.03        757.20         9.66 o                         
   3  -2  11          4.61         -0.37         2.95 o                         
   4  -2  11         84.86         91.50         6.20 o                         
   5  -2  11          0.45         -1.59         1.71 o                         
  -5  -1  11          4.11          5.27         2.58 o                         
  -4  -1  11         27.75         30.94         2.77 o                         
  -3  -1  11        117.18        117.62         4.62 o                         
  -2  -1  11         18.42         19.82         2.03 o                         
  -1  -1  11        301.75        305.90         6.57 o                         
   0  -1  11         53.27         61.77         7.22 o                         
   1  -1  11         34.74         41.46         1.91 o                         
   2  -1  11         35.26         34.97         4.63 o                         
   3  -1  11          6.55          4.07         3.22 o                         
   4  -1  11        120.30        130.80         5.29 o                         
   5  -1  11          0.16          1.34         2.51 o                         
   6  -1  11        117.21        144.73         5.48 o                         
  -5   0  11        189.15        195.33         5.26 o                         
  -4   0  11        126.72        128.53         4.88 o                         
  -3   0  11          0.35          4.31         2.29 o                         
  -2   0  11        258.63        260.37         6.22 o                         
  -1   0  11         78.44         74.27         3.34 o                         
   0   0  11         46.75         44.34         3.12 o                         
   1   0  11        152.39        143.76         4.64 o                         
   2   0  11         66.52         47.16         1.29 o                         
   3   0  11          0.07          0.79         3.17 o                         
   4   0  11         35.13         42.43         5.21 o                         
   5   0  11        130.75        125.71         5.92 o                         
   6   0  11         23.90         21.01         3.66 o                         
  -5   1  11        127.90        148.82         8.13 o                         
  -4   1  11         99.99        108.11         4.30 o                         
  -3   1  11         37.08         33.36         2.36 o                         
  -2   1  11          0.53          2.43         2.96 o                         
  -1   1  11         46.36         40.46         2.71 o                         
   0   1  11         74.06         74.11         2.77 o                         
   1   1  11          5.52          5.84         1.75 o                         
   2   1  11          5.21          1.97         0.92 o                         
   3   1  11         27.39         26.84         3.87 o                         
   4   1  11         40.85         40.32         9.30 o                         
   5   1  11         58.78         30.87         8.30 o                         
   6   1  11         45.80         47.81         4.98 o                         
   7   1  11         31.87         23.01         3.62 o                         
  -4   2  11          6.02          4.93         2.06 o                         
  -3   2  11        204.44        219.77        14.28 o                         
  -2   2  11        205.28        207.99         9.24 o                         
  -1   2  11        175.66        178.96         6.87 o                         
   0   2  11          9.12          3.92         1.53 o                         
   1   2  11        277.28        292.32         6.56 o                         
   2   2  11          1.11         -0.22         1.21 o                         
   3   2  11        144.24        145.93         4.68 o                         
   4   2  11          9.23          4.43         3.27 o                         
   5   2  11        115.06        103.01         5.73 o                         
   6   2  11          4.65          6.25         4.33 o                         
   7   2  11         11.92          7.24         3.77 o                         
  -4   3  11          0.87          2.43         3.76 o                         
  -3   3  11         75.03         72.54         3.61 o                         
  -2   3  11         41.09         44.04         2.63 o                         
  -1   3  11         42.35         42.84         2.93 o                         
   0   3  11        146.21        141.31         3.66 o                         
   1   3  11        293.77        296.16         7.23 o                         
   2   3  11         77.25         70.34         8.27 o                         
   3   3  11        470.82        492.44        29.68 o                         
   4   3  11          1.01          1.85         3.99 o                         
   5   3  11         47.06         58.98         6.32 o                         
   6   3  11          0.34          7.33         4.46 o                         
   7   3  11          0.32         -2.01         3.14 o                         
  -3   4  11         14.77         13.69         1.75 o                         
  -2   4  11          1.64          0.84         1.49 o                         
  -1   4  11         77.45         75.61         3.02 o                         
   0   4  11        170.59        178.76         4.58 o                         
   1   4  11         75.49         78.86         2.74 o                         
   2   4  11        315.62        341.77        10.66 o                         
   3   4  11          0.41         -0.13         1.41 o                         
   4   4  11          0.64          5.61         1.45 o                         
   5   4  11         37.80         28.05         5.69 o                         
   6   4  11          2.31          0.56         3.60 o                         
   7   4  11          8.18          3.52         2.71 o                         
  -2   5  11         12.10          8.60         4.04 o                         
  -1   5  11         41.63         42.32         2.68 o                         
   0   5  11         21.18         23.38         2.32 o                         
   1   5  11         51.04         49.51         4.92 o                         
   2   5  11         33.72         32.85         2.56 o                         
   3   5  11         29.78         26.40         2.31 o                         
   4   5  11         16.77         12.90         2.41 o                         
   5   5  11         13.49          7.40         5.46 o                         
   6   5  11         22.10         30.53         6.72 o                         
   7   5  11          7.13          6.68         4.63 o                         
  -1   6  11          8.48         10.07         5.10 o                         
   0   6  11          8.62          5.18         2.96 o                         
   1   6  11        112.43        112.67         4.52 o                         
   2   6  11          0.46          0.84         1.36 o                         
   3   6  11         14.90         11.86         2.61 o                         
   4   6  11         55.51         49.20         8.19 o                         
   5   6  11          8.18          5.30         2.51 o                         
   6   6  11         57.29         54.81         5.86 o                         
   7   6  11          8.96          4.03         1.88 o                         
   1   7  11          1.11          0.31         2.44 o                         
   2   7  11          0.01          1.27         1.48 o                         
   3   7  11        108.29         95.52         5.56 o                         
   4   7  11          2.80          0.09         1.79 o                         
   5   7  11          2.17          1.11         1.63 o                         
   6   7  11         32.19         34.96         3.98 o                         
  -3  -4  12         80.85         92.20         3.91 o                         
  -2  -4  12         11.40         14.34         2.80 o                         
  -1  -4  12          0.38          2.02         2.42 o                         
   0  -4  12        118.68        126.02         7.90 o                         
   1  -4  12         72.94         71.64         5.74 o                         
   2  -4  12         10.69          6.19         2.21 o                         
  -4  -3  12          0.05          2.97         1.94 o                         
  -3  -3  12          1.56          2.97         2.02 o                         
  -2  -3  12          0.74          0.63         1.80 o                         
  -1  -3  12         39.88         38.73         2.74 o                         
   0  -3  12          0.05          1.48         2.42 o                         
   1  -3  12         35.44         35.00         4.35 o                         
   2  -3  12        159.44        178.58         8.57 o                         
   3  -3  12        110.66        120.74         5.81 o                         
  -4  -2  12        108.44        100.83         3.98 o                         
  -3  -2  12         39.09         43.46         3.02 o                         
  -2  -2  12         67.62         68.68         4.17 o                         
  -1  -2  12         70.03         68.46         3.40 o                         
   0  -2  12        286.42        320.80         8.21 o                         
   1  -2  12         47.30         44.92        10.70 o                         
   2  -2  12        163.49        160.92         7.52 o                         
   3  -2  12          8.63          0.59         2.98 o                         
   4  -2  12         51.43         57.43         4.58 o                         
  -4  -1  12          0.20          3.48         1.47 o                         
  -3  -1  12         62.36         66.22         4.11 o                         
  -2  -1  12         25.34         23.18         6.19 o                         
  -1  -1  12          0.37         -1.16         1.54 o                         
   0  -1  12          0.71          0.47         1.11 o                         
   1  -1  12         62.03         55.49         3.30 o                         
   2  -1  12         31.79         36.43         7.36 o                         
   3  -1  12        121.50        108.59         6.35 o                         
   4  -1  12         30.25         32.48         4.89 o                         
   5  -1  12          2.10          5.12         3.38 o                         
  -4   0  12          9.42          9.65         2.81 o                         
  -3   0  12          0.94          3.15         2.02 o                         
  -2   0  12         95.99         91.98         4.17 o                         
  -1   0  12        105.77        119.38         4.46 o                         
   0   0  12          0.00          0.09         1.28 o                         
   1   0  12          0.52          1.45         1.34 o                         
   2   0  12          1.54          0.03         3.25 o                         
   3   0  12         65.41         70.34         7.28 o                         
   4   0  12         69.14         79.44         5.69 o                         
   5   0  12         12.91          0.96         2.97 o                         
   6   0  12         15.86         20.88         4.09 o                         
  -4   1  12          2.93          2.55         1.69 o                         
  -3   1  12         49.49         43.97         4.02 o                         
  -2   1  12        116.50        110.98         4.00 o                         
  -1   1  12        156.37        164.51         6.85 o                         
   0   1  12          8.00          8.67         2.47 o                         
   1   1  12        120.65        123.93         2.62 o                         
   2   1  12         27.59         26.95         2.68 o                         
   3   1  12          0.03         -0.19         3.39 o                         
   4   1  12          0.05         -0.08         3.57 o                         
   5   1  12         39.48         32.35         5.21 o                         
   6   1  12         49.05         60.36         4.95 o                         
  -3   2  12         28.95         24.30         3.98 o                         
  -2   2  12          3.47          2.59         1.55 o                         
  -1   2  12          2.37          1.97         1.86 o                         
   0   2  12         51.67         46.68         3.01 o                         
   1   2  12         18.90         19.99         2.36 o                         
   2   2  12          4.20          1.33         2.97 o                         
   3   2  12        220.16        240.50        10.38 o                         
   4   2  12         56.67         57.53         5.19 o                         
   5   2  12         74.75         80.32         6.45 o                         
   6   2  12         26.29         32.25         5.49 o                         
  -3   3  12         47.25         46.37         2.54 o                         
  -2   3  12          0.98          1.68         2.14 o                         
  -1   3  12         58.55         66.47         2.95 o                         
   0   3  12          0.19          1.17         1.42 o                         
   1   3  12          2.01          1.84         1.53 o                         
   2   3  12         38.19         29.18         2.19 o                         
   3   3  12        408.39        432.71        10.05 o                         
   4   3  12         41.33         30.61         4.58 o                         
   5   3  12          3.98          7.75         4.60 o                         
   6   3  12         14.55         22.87         5.46 o                         
   7   3  12         36.36         46.45         5.23 o                         
  -2   4  12          0.18          2.93         1.58 o                         
  -1   4  12         93.43         98.49         4.30 o                         
   0   4  12        127.66        126.05         4.70 o                         
   1   4  12         55.08         47.32         4.58 o                         
   2   4  12        267.08        277.92        11.57 o                         
   3   4  12          0.40          0.48         1.44 o                         
   4   4  12          3.74          0.91         2.09 o                         
   5   4  12        201.35        223.84        10.32 o                         
   6   4  12         23.67         27.57         5.50 o                         
   7   4  12         29.44         24.72         7.89 o                         
  -1   5  12         75.68         85.62         5.22 o                         
   0   5  12         58.80         50.19         3.21 o                         
   1   5  12         24.96         26.70         3.00 o                         
   2   5  12         13.51          8.06         2.00 o                         
   3   5  12         18.56         17.93         2.76 o                         
   4   5  12        107.14        115.86         9.31 o                         
   5   5  12         12.14         13.28         4.14 o                         
   6   5  12         19.62         15.95         6.64 o                         
   0   6  12         12.58         12.30         2.83 o                         
   1   6  12         68.95         78.36         4.19 o                         
   2   6  12         19.59         28.55         2.83 o                         
   3   6  12         16.26         14.07         2.36 o                         
   4   6  12         45.69         47.54         5.71 o                         
   5   6  12          0.71          2.25         1.26 o                         
   6   6  12         43.89         53.21        11.47 o                         
   3   7  12         23.09         32.92         4.12 o                         
   4   7  12         68.42         83.84         7.88 o                         
  -2  -3  13          1.38          2.94         3.45 o                         
  -1  -3  13          8.83          6.59         3.36 o                         
   0  -3  13          9.60          7.44         4.57 o                         
   1  -3  13         30.13         26.75         6.85 o                         
   2  -3  13         10.44          9.62         4.05 o                         
  -3  -2  13          0.27         -1.79         1.79 o                         
  -2  -2  13         69.77         75.28         4.19 o                         
  -1  -2  13         49.86         50.66         2.88 o                         
   0  -2  13        460.53        491.92        19.30 o                         
   1  -2  13          1.29         -0.25         3.31 o                         
   2  -2  13         14.54          9.78         4.38 o                         
   3  -2  13         46.54         54.37         5.03 o                         
  -3  -1  13          0.41         -0.44         2.29 o                         
  -2  -1  13          3.57          4.45         3.04 o                         
  -1  -1  13         34.33         39.31         4.30 o                         
   0  -1  13         21.94         12.60         1.90 o                         
   1  -1  13        162.61        143.93         7.10 o                         
   2  -1  13         40.26         33.67         4.70 o                         
   3  -1  13        116.34        136.64         7.92 o                         
   4  -1  13          1.68          2.28         2.82 o                         
  -3   0  13        129.80        134.70         4.41 o                         
  -2   0  13          0.13          1.47         1.31 o                         
  -1   0  13         50.98         54.18         2.98 o                         
   0   0  13          0.51          0.71         1.42 o                         
   1   0  13         34.51         39.04         5.16 o                         
   2   0  13         24.67         28.84         4.57 o                         
   3   0  13         82.72         66.41         6.33 o                         
   4   0  13         13.82         12.03         4.34 o                         
   5   0  13         64.89         50.00         5.80 o                         
  -3   1  13         78.58         71.24         3.05 o                         
  -2   1  13         85.43         87.60         4.51 o                         
  -1   1  13        283.20        308.41         8.09 o                         
   0   1  13          0.05         -1.38         1.62 o                         
   1   1  13          4.69          5.21         1.60 o                         
   2   1  13          0.09          0.80         3.14 o                         
   3   1  13          0.75          0.00         3.44 o                         
   4   1  13         63.91         57.99        16.90 o                         
   5   1  13         10.97          5.11         3.14 o                         
  -3   2  13          1.06          1.46         1.70 o                         
  -2   2  13          6.05          4.91         1.94 o                         
  -1   2  13          0.85          2.74         3.17 o                         
   0   2  13         83.81         78.99         2.96 o                         
   1   2  13        671.45        768.30         5.88 o                         
   2   2  13          0.91          1.51         3.22 o                         
   3   2  13         96.58        106.42         6.94 o                         
   4   2  13         49.89         50.75         6.21 o                         
   5   2  13         13.88          9.35         3.21 o                         
   6   2  13         23.05         21.22         4.24 o                         
  -2   3  13          0.54          1.26         1.76 o                         
  -1   3  13          2.13          2.41         1.77 o                         
   0   3  13          3.42          3.02         2.04 o                         
   1   3  13        155.41        154.65         3.82 o                         
   2   3  13         91.02         81.66         2.90 o                         
   3   3  13        117.12        123.84         6.61 o                         
   4   3  13          0.62          1.87         3.38 o                         
   5   3  13         95.43        104.40         7.54 o                         
   6   3  13         14.81         24.52         5.32 o                         
  -1   4  13          0.20          0.16         1.80 o                         
   0   4  13        266.85        298.82         8.95 o                         
   1   4  13         22.10         18.60         2.98 o                         
   2   4  13         86.02         87.24         4.62 o                         
   3   4  13         36.07         32.12         2.38 o                         
   4   4  13         22.24         18.44         4.68 o                         
   5   4  13         22.76         21.13         4.42 o                         
   6   4  13         30.04         49.36         5.08 o                         
   0   5  13          5.11          3.56         1.84 o                         
   1   5  13          3.11         -1.70         1.70 o                         
   2   5  13          0.05          0.36         1.71 o                         
   3   5  13          8.58         10.36         2.05 o                         
   4   5  13          5.51          8.63         3.32 o                         
   5   5  13          2.16          0.11         3.31 o                         
   2   6  13        123.19        131.83        12.27 o                         
   3   6  13         13.17         13.74         2.66 o                         
   4   6  13          2.61          0.54         1.02 o                         
  -1  -2  14          6.07          7.88         5.51 o                         
   0  -2  14         81.38         71.02        16.95 o                         
   1  -2  14        250.51        260.40         9.18 o                         
  -2  -1  14          0.55          1.98         2.54 o                         
  -1  -1  14        108.34        101.09         3.89 o                         
   0  -1  14         63.88         60.09         4.66 o                         
   1  -1  14         16.48         14.19         4.36 o                         
   2  -1  14          5.78          4.69         3.17 o                         
   3  -1  14        104.88        111.04         7.20 o                         
  -2   0  14          3.83          6.16         3.03 o                         
  -1   0  14         11.43         10.31         1.77 o                         
   0   0  14         20.05         15.79         8.26 o                         
   1   0  14          6.49          4.26         2.76 o                         
   2   0  14         51.91         51.81         4.84 o                         
   3   0  14         70.34         64.36         5.04 o                         
   4   0  14         17.14          9.70         5.56 o                         
  -2   1  14         96.58         90.28         4.82 o                         
  -1   1  14         24.23         25.89         2.45 o                         
   0   1  14          5.94          3.82         1.96 o                         
   1   1  14          1.30         -0.83         2.40 o                         
   2   1  14         40.97         46.90         4.47 o                         
   3   1  14         30.57         30.30         5.53 o                         
   4   1  14          2.65          5.77         3.95 o                         
  -1   2  14         49.29         50.86         2.93 o                         
   0   2  14        106.43         97.73         8.72 o                         
   1   2  14          0.28          1.40         1.37 o                         
   2   2  14         89.01         93.99         4.90 o                         
   3   2  14         22.50         24.62         8.55 o                         
   4   2  14         72.40         80.97         6.33 o                         
   5   2  14         17.29         22.85         4.60 o                         
  -1   3  14        113.09        115.59         9.52 o                         
   0   3  14         27.82         27.11         2.73 o                         
   1   3  14         11.32          9.50         1.83 o                         
   2   3  14         49.37         48.67         4.32 o                         
   3   3  14          2.51          4.22         2.68 o                         
   4   3  14          9.96         14.94         4.73 o                         
   5   3  14          6.79          8.22         3.45 o                         
   0   4  14        153.56        162.35         7.82 o                         
   1   4  14         78.83         75.71         8.20 o                         
   2   4  14          4.07          3.54         1.71 o                         
   3   4  14          8.40         12.95         3.55 o                         
   4   4  14         14.08          9.87         4.25 o                         
   2   5  14          3.44          2.89         1.74 o                         
   3   5  14         16.00         16.93         3.61 o                         
   1   0  15          3.44          2.90         3.60 o                         
   0   1  15         89.79        109.86         5.73 o                         
   1   1  15         44.80         53.24         5.55 o                         
   2   1  15          4.26          6.96         4.92 o                         
   1   2  15          0.26          0.27         2.50 o                         
   2   2  15        154.93        155.18        12.82 o                         
   3   2  15         73.06         98.84         7.50 o                         
   2   3  15        163.04        150.44         6.91 o                         
                                                                                
